# Supplementary material for: Ecological Drivers of Microbiota Diversity in the Pharmacophagous Turnip Sawfly
Source: Environ Microbiol. 2026 Apr 21;28:e70309. doi: 10.1111/1462-2920.70309 (PMC13097239; doi:10.1111/1462-2920.70309)
Supplement: Supplementary file 2 — Table S3: emi70309‐sup‐0003‐TableS3.zip. [file EMI-28-e70309-s002.zip]

Archive with 2 entries (2 files):
- emi70309-sup-0003-TableS3.csv
- emi70309-sup-0002-TableS3.csv
