# Supplementary material for: Ecological Drivers of Microbiota Diversity in the Pharmacophagous Turnip Sawfly
Source: Environ Microbiol. 2026 Apr 21;28:e70309. doi: 10.1111/1462-2920.70309 (PMC13097239; doi:10.1111/1462-2920.70309)
Supplement: Supplementary file 2 — Table S3: emi70309‐sup‐0003‐TableS3.zip. [file EMI-28-e70309-s002.zip › emi70309-sup-0003-TableS3.csv]

Sample ID	Eppendorf_components	Insect_sex	Treatment	Plant	ASV_1	ASV_10	ASV_100	ASV_1000	ASV_1001	ASV_1002	ASV_1003	ASV_1004	ASV_1005	ASV_1006	ASV_1007	ASV_1008	ASV_1009	ASV_101	ASV_1010	ASV_1011	ASV_1012	ASV_1013	ASV_1014	ASV_1015	ASV_1016	ASV_1017	ASV_1018	ASV_1019	ASV_102	ASV_1020	ASV_1021	ASV_1022	ASV_1023	ASV_1024	ASV_1025	ASV_1026	ASV_1027	ASV_1028	ASV_1029	ASV_103	ASV_1030	ASV_1031	ASV_1032	ASV_1033	ASV_1034	ASV_1035	ASV_1036	ASV_1037	ASV_1038
1	Adult	Male	Cplus	NA	0	0	0	0	0	0	0	0	0	0	0	0	0	0	0	0	0	0	0	0	0	0	0	0	0	0	29	0	0	0	0	0	0	0	0	0	0	0	0	0	13	0	0	0	0
2	Adult	Male	Cminus	NA	0	0	0	204	0	0	0	0	0	0	0	0	0	0	0	0	0	0	0	0	0	216	0	0	0	0	0	0	0	0	0	0	0	0	0	0	0	0	0	0	0	0	0	0	0
3	Adult	Male	Cplus	NA	0	0	0	0	0	0	0	0	0	0	0	0	0	0	10	0	0	0	0	0	0	0	0	0	0	0	0	0	0	0	0	0	0	0	0	0	0	0	0	0	0	0	0	0	0
4	Adult	Male	Cminus	NA	0	0	0	0	0	0	0	0	0	0	0	0	0	0	0	0	0	0	0	0	0	0	0	0	0	0	0	0	0	0	0	0	0	0	0	0	0	0	0	0	0	0	0	0	0
5	Adult	Male	Cplus	NA	0	0	0	0	0	0	0	0	0	0	0	0	0	0	0	0	0	0	0	0	0	28	0	0	0	0	0	0	0	0	0	0	0	0	0	0	0	0	0	0	0	0	0	0	0
6	Adult	Male	Cminus	NA	0	0	0	2989	0	0	0	0	0	0	0	0	0	0	0	0	0	0	0	0	0	0	0	0	0	0	0	0	0	0	0	0	5	0	0	0	0	0	0	0	0	0	0	0	0
7	Adult	Male	Cplus	NA	0	0	0	0	0	0	0	0	0	0	0	0	0	0	0	0	0	0	0	0	0	0	24	0	0	0	0	0	0	0	0	0	0	0	0	0	0	0	0	0	0	0	0	0	0
8	Adult	Male	Cminus	NA	0	0	0	0	0	0	0	0	0	0	0	0	0	0	0	0	0	0	0	0	0	0	0	0	0	0	0	0	0	0	0	0	0	0	0	0	0	0	0	0	0	0	0	0	0
9	Adult	Male	Cplus	NA	0	0	0	0	0	0	0	0	0	0	0	0	0	0	0	0	0	0	0	0	0	272	285	0	0	0	115	82	0	0	0	0	0	0	0	0	0	0	0	0	0	9	0	0	0
10	Adult	Male	Cminus	NA	0	0	0	581	0	0	0	0	0	0	0	0	0	0	0	0	0	0	0	0	0	0	0	0	0	0	0	0	0	0	0	0	0	0	0	0	0	0	0	0	0	0	0	0	0
11	Adult	Male	Cplus	NA	0	0	0	0	0	0	0	0	0	0	0	0	0	0	0	0	0	0	0	0	0	38	0	0	0	0	0	0	0	0	0	0	0	0	0	0	0	0	0	0	0	0	0	0	0
12	Adult	Male	Cminus	NA	0	0	0	0	0	0	0	0	0	0	0	0	0	0	0	0	0	0	0	0	0	92	114	0	0	0	0	0	0	0	0	0	0	0	0	0	0	0	0	0	0	0	0	0	0
13	Adult	Male	Cplus	NA	0	0	0	0	0	0	0	0	0	0	0	0	0	0	0	0	0	0	0	0	0	0	0	0	0	0	0	0	0	0	0	0	0	0	0	0	0	0	0	0	0	0	0	0	0
14	Adult	Male	Cminus	NA	0	0	0	6	0	0	0	0	0	0	6	0	0	0	0	0	0	0	0	0	0	0	0	0	0	0	0	0	0	0	0	0	0	0	0	0	0	0	0	0	0	8	0	0	0
15	Adult	Male	Cplus	NA	0	0	0	0	0	0	0	0	0	0	0	0	0	0	0	0	0	0	0	0	0	54	0	0	0	0	0	0	0	0	0	0	0	0	0	0	0	0	0	0	0	0	0	0	0
16	Adult	Male	Cminus	NA	0	0	0	0	0	0	0	0	0	0	0	0	0	0	15	0	0	0	0	0	0	0	0	0	0	0	0	0	0	0	0	0	0	0	0	0	0	0	0	0	0	0	0	0	0
17	Adult	Male	Cplus	NA	0	0	0	0	0	0	0	0	0	0	0	0	0	0	33	209	0	0	0	399	0	29	0	0	0	0	0	0	0	0	0	0	0	0	0	0	0	0	0	0	0	0	0	0	0
18	Adult	Male	Cminus	NA	0	0	0	0	0	0	0	0	0	0	0	0	0	0	0	0	0	0	0	0	0	290	308	0	0	127	0	0	0	0	0	0	0	0	0	0	0	0	0	0	0	0	0	0	0
19	Adult	Male	Cplus	NA	0	0	0	271	0	0	0	0	0	0	0	0	0	0	0	0	0	0	0	0	0	96	69	0	0	0	0	28	0	0	0	0	0	0	0	0	0	0	0	0	7	0	0	0	0
20	Adult	Male	Cminus	NA	0	0	0	0	0	0	0	0	0	0	0	0	0	0	9	0	0	0	0	0	0	0	0	0	0	0	0	0	0	0	0	0	0	0	0	0	0	0	0	0	0	0	0	0	0
21	Adult	Male	Cplus	NA	0	0	0	0	0	0	0	0	0	0	0	0	0	0	0	0	0	0	0	0	0	461	0	73	0	0	0	0	0	0	0	0	0	0	0	0	0	0	0	0	0	0	0	0	0
22	Adult	Male	Cminus	NA	0	0	0	0	0	0	0	0	0	0	0	0	0	0	48	0	0	0	0	0	0	193	125	0	0	0	0	0	0	0	0	0	0	0	0	0	0	0	0	0	0	0	0	0	0
23	Adult	Male	Cplus	NA	0	0	0	0	0	0	0	0	0	0	0	0	0	0	82	0	0	0	0	0	0	0	0	0	0	0	0	0	0	0	0	0	0	0	0	0	0	0	0	0	0	0	0	0	0
24	Adult	Male	Cminus	NA	0	0	0	0	0	0	0	0	0	0	0	0	0	0	0	0	0	0	0	0	0	0	0	0	0	0	0	0	0	0	0	0	0	0	0	0	0	0	0	0	12	0	0	0	0
25	Adult	Male	Cplus	NA	0	0	0	58	0	0	0	0	0	0	0	0	0	0	39	0	0	0	0	0	0	1373	0	397	0	0	0	0	0	0	0	0	0	0	0	0	0	0	0	0	0	0	0	0	0
26	Adult	Male	Cminus	NA	0	0	0	0	0	0	0	0	0	0	0	0	0	0	0	0	0	0	0	0	0	0	0	0	0	0	0	0	0	0	0	0	0	0	0	0	0	0	0	0	0	0	0	0	0
27	Adult	Male	Cplus	NA	0	0	0	61	0	0	0	0	289	0	0	0	70	0	0	0	44	84	0	0	0	113	71	0	0	49	0	0	0	0	0	0	0	0	0	0	0	0	0	0	0	0	0	0	0
28	Adult	Male	Cminus	NA	0	0	0	74	0	0	0	0	999	0	0	0	267	0	0	0	162	202	0	0	0	0	0	0	0	0	0	0	0	0	0	0	0	0	0	0	0	0	0	0	0	0	0	0	0
29	Adult	Male	Cplus	NA	0	0	0	0	0	0	0	0	0	0	0	0	0	0	0	0	0	0	0	0	0	320	550	0	0	0	141	88	0	0	0	0	0	0	0	0	0	0	0	0	0	0	0	0	0
30	Adult	Male	Cminus	NA	0	0	0	0	0	0	0	0	0	0	0	0	0	0	0	0	0	0	0	0	0	14	0	0	0	0	0	0	0	0	0	0	0	0	0	0	0	0	0	0	0	0	0	0	0
31	Adult	Male	Cplus	NA	0	0	0	0	0	0	0	0	0	0	0	0	0	0	0	0	0	0	0	0	0	57	0	0	0	0	0	0	0	0	0	0	0	0	0	0	0	0	0	0	0	0	0	0	0
32	Adult	Male	Cminus	NA	0	0	0	53	0	0	0	0	0	0	0	0	0	0	0	0	0	0	0	0	0	148	0	0	0	0	0	0	0	0	0	0	0	0	0	0	0	0	0	0	0	0	0	0	0
33	Adult	Male	Cplus	NA	0	0	0	0	0	0	0	0	0	0	0	0	0	0	0	0	0	0	0	0	0	1394	2068	0	0	0	752	654	0	0	0	0	3	0	0	0	0	0	0	0	0	0	0	0	0
34	Adult	Male	Cminus	NA	0	0	0	0	0	0	0	0	0	0	0	0	0	0	0	0	0	0	0	0	0	0	0	0	0	0	0	0	0	0	0	0	0	0	0	0	0	0	0	0	0	0	0	0	0
35	Adult	Male	Cplus	NA	0	0	0	0	0	0	0	0	0	0	0	0	0	0	0	91	0	0	0	449	0	0	98	0	0	0	0	0	0	0	0	0	0	0	0	0	0	0	0	0	0	6	0	0	0
36	Adult	Male	Cminus	NA	0	0	0	0	0	0	0	0	0	0	0	0	0	0	0	0	0	0	0	0	0	33	0	0	0	0	0	0	0	0	0	0	0	0	0	0	0	0	0	0	0	0	0	0	0
37	Adult	Male	Cplus	NA	0	0	0	0	0	0	0	0	0	0	0	0	0	0	0	0	0	0	0	0	0	0	0	0	0	0	0	0	0	0	0	0	0	0	0	0	0	0	0	0	0	0	0	0	0
38	Adult	Male	Cminus	NA	0	0	0	0	0	0	0	0	0	7	0	0	0	0	0	0	0	0	0	0	25	136	0	0	0	0	0	0	68	42	0	0	0	0	0	0	0	0	0	0	0	0	0	0	0
39	Adult	Male	Cplus	NA	0	0	0	0	0	0	0	0	0	49	64	0	0	0	0	0	0	0	0	0	1608	0	0	0	0	0	0	0	1612	540	0	0	0	0	0	0	0	0	0	0	0	0	0	0	0
40	Adult	Male	Cminus	NA	0	0	0	0	0	0	0	0	0	0	60	0	0	0	0	0	0	0	0	0	0	0	0	0	0	0	0	0	0	0	0	0	0	0	0	0	0	0	0	0	0	0	0	0	0
41	Larva	Male	Starved	B_rapa	0	0	0	0	0	0	0	0	0	0	0	0	0	0	0	0	0	0	0	0	0	0	90	0	0	0	0	0	0	0	0	0	0	0	0	0	0	0	0	0	0	0	0	0	0
42	Larva	Male	Starved	B_rapa	0	0	0	0	0	0	0	1016	0	0	0	0	0	0	0	0	0	0	0	0	0	0	0	0	0	0	0	0	0	0	0	0	0	0	0	0	0	0	0	0	0	0	0	0	0
43	Larva	Male	Starved	B_rapa	0	0	0	0	1603	0	0	0	0	0	0	0	0	0	0	0	0	0	0	0	235	1781	1750	0	0	612	0	0	143	135	0	0	0	0	0	0	0	0	0	0	0	0	0	0	0
44	Larva	Male	Starved	B_rapa	0	0	0	0	0	0	0	0	0	0	0	0	0	0	0	0	0	0	0	0	292	4007	3902	0	0	1485	0	0	186	160	0	0	0	0	0	0	0	0	0	0	0	0	0	0	0
45	Larva	Male	Starved	B_rapa	0	0	0	0	7839	0	0	0	0	0	0	0	0	0	0	0	0	0	0	0	0	1754	1730	0	0	599	0	0	0	0	0	0	0	0	0	0	0	0	0	0	0	0	0	0	0
46	Larva	Male	Starved	B_rapa	0	0	0	0	0	0	0	0	0	0	0	0	0	0	0	0	0	0	0	0	29	4295	3984	0	0	1457	0	0	27	0	0	0	0	0	0	0	0	0	0	0	0	0	0	0	0
47	Larva	Male	Starved	B_rapa	0	0	0	0	86	0	0	0	0	3836	1882	0	0	0	0	0	0	0	0	0	96	84	106	0	0	0	0	0	59	49	0	0	0	0	0	0	0	0	0	0	0	0	0	0	0
48	Larva	Male	Starved	B_rapa	0	0	0	0	84	0	0	0	4557	0	0	0	1456	0	0	0	0	0	0	0	0	219	177	0	0	67	0	0	0	0	0	0	0	0	0	0	0	0	0	0	0	0	0	0	0
49	Larva	Male	Starved	B_rapa	0	0	0	0	0	0	0	0	0	0	0	0	0	0	0	0	0	0	0	0	0	0	0	0	0	0	0	0	0	0	0	0	0	0	0	0	0	0	0	0	0	0	0	0	0
50	Larva	Male	Starved	B_rapa	0	0	0	0	9214	0	0	0	0	0	0	0	0	0	0	0	0	0	0	0	0	2320	2307	0	0	887	0	0	0	0	0	0	0	0	0	0	0	0	0	0	0	0	0	0	0
51	Larva	Male	Starved	B_rapa	0	0	0	0	0	0	0	0	0	0	0	0	0	0	0	0	0	0	7309	0	0	0	0	0	0	0	0	0	0	0	0	0	0	0	0	0	0	0	0	0	0	0	0	0	0
52	Larva	Male	Starved	B_rapa	0	0	0	0	0	0	0	0	0	0	0	0	0	0	0	0	0	0	0	0	0	2731	2521	0	0	994	0	0	0	0	0	0	0	0	0	0	0	0	0	0	0	0	0	0	0
53	Larva	Male	Starved	B_rapa	0	0	0	0	291	0	0	0	0	0	0	0	0	0	0	0	0	0	0	0	0	1740	1757	0	0	577	0	0	0	0	0	0	0	0	0	0	0	0	0	0	0	0	0	0	0
54	Larva	Male	Starved	B_rapa	0	0	0	0	7602	0	0	0	188	19	0	134	32	0	0	0	0	0	0	0	0	1276	1202	0	0	450	0	0	0	0	0	0	0	0	0	0	0	0	0	0	0	0	0	0	0
55	Larva	Male	Starved	B_rapa	0	0	0	0	0	175	169	0	0	507	80	0	0	0	0	0	0	0	0	0	0	2426	2499	0	0	906	0	0	0	0	0	0	0	0	0	0	0	0	0	0	0	0	0	0	0
56	Larva	Male	Starved	B_rapa	0	0	0	0	0	12	0	0	0	0	0	0	0	0	0	0	0	0	0	0	0	0	0	0	0	0	0	0	0	0	0	0	0	0	0	0	0	0	0	0	0	0	0	0	0
57	Larva	Male	Starved	B_rapa	0	0	0	0	0	0	0	0	0	0	0	0	0	0	0	0	0	0	0	0	0	118	100	0	0	50	0	0	0	0	0	0	0	0	0	0	0	0	0	0	0	0	0	0	0
58	Larva	Male	Starved	B_rapa	0	0	0	0	158	0	0	0	0	0	0	0	0	0	0	0	0	0	0	0	0	62	84	0	0	0	0	0	31	69	0	0	0	0	0	0	0	0	0	0	0	0	0	0	0
59	Larva	Male	Starved	B_rapa	0	0	0	0	0	0	0	0	0	0	0	0	0	0	0	0	0	0	0	0	0	233	252	0	0	135	0	0	0	0	0	0	0	0	0	0	0	0	0	0	0	0	0	0	0
60	Larva	Male	Starved	B_rapa	0	0	0	0	0	0	0	0	0	0	0	0	0	0	0	0	0	0	0	0	0	0	0	0	0	0	0	0	0	0	0	0	0	0	0	0	0	0	0	0	0	0	0	0	0
61	Larva	Male	Ad_libitum_fed	S_alba	0	0	0	0	0	0	0	0	0	0	0	0	0	0	0	0	0	0	0	0	0	1984	1884	0	0	739	0	0	0	0	0	0	0	0	0	0	0	0	0	0	0	0	0	0	0
62	Larva	Male	Ad_libitum_fed	S_alba	0	0	0	0	0	0	0	0	0	0	0	0	0	0	0	0	0	0	0	0	0	0	0	0	0	0	0	0	0	0	0	0	0	0	0	0	0	0	0	0	0	0	0	0	0
63	Larva	Male	Ad_libitum_fed	S_alba	0	0	0	0	0	0	0	0	0	0	0	0	0	0	0	0	0	0	0	0	0	0	41	0	0	0	0	0	0	0	0	0	0	0	0	0	0	0	0	0	0	0	0	0	0
64	Larva	Male	Ad_libitum_fed	S_alba	0	0	0	0	31	0	0	0	0	0	0	0	0	0	0	0	0	0	0	0	0	0	0	0	0	0	0	0	0	0	0	0	0	0	0	0	0	0	0	0	0	0	0	0	0
65	Larva	Male	Ad_libitum_fed	S_alba	0	0	0	0	0	0	0	0	0	0	0	0	0	0	0	0	0	0	0	0	0	0	0	0	0	0	0	0	0	0	0	0	0	0	0	0	0	0	0	0	0	0	0	0	0
66	Larva	Male	Ad_libitum_fed	S_alba	0	0	0	0	0	0	0	0	0	0	0	0	0	0	0	0	0	0	0	0	0	2159	2093	0	0	751	0	0	0	0	0	0	0	0	0	0	0	0	0	0	0	0	0	0	0
67	Larva	Male	Ad_libitum_fed	S_alba	0	0	0	0	0	0	0	0	0	0	0	0	0	0	0	0	0	0	0	0	0	0	0	0	0	0	0	0	0	0	0	0	0	0	0	0	0	0	0	0	0	0	0	0	0
68	Larva	Male	Ad_libitum_fed	S_alba	0	0	0	0	90	0	0	0	0	0	0	0	0	0	0	0	0	0	0	0	0	0	0	0	0	0	0	0	0	0	0	0	0	0	0	0	0	0	0	0	0	0	0	0	0
69	Larva	Male	Ad_libitum_fed	S_alba	0	0	0	0	0	0	0	0	0	0	0	0	0	0	0	0	0	0	0	0	0	0	0	0	0	0	0	0	0	0	0	0	0	0	0	0	0	0	0	0	0	0	0	0	0
70	Larva	Male	Ad_libitum_fed	S_alba	0	0	0	0	3489	0	0	0	0	0	0	0	0	0	0	0	0	0	0	0	0	0	0	0	0	0	0	0	0	0	0	0	0	0	0	0	0	0	0	0	0	0	0	0	0
73	Leaf	NA	NA	S_alba	0	0	0	0	0	0	0	0	0	0	0	0	0	0	0	0	0	0	0	0	0	66	0	0	0	0	0	0	0	0	0	0	0	0	0	0	0	0	0	0	0	0	0	0	0
74	Leaf	NA	NA	S_alba	0	0	0	0	0	0	0	0	0	0	0	0	0	0	0	0	0	0	0	0	0	0	0	0	0	13	0	0	0	0	0	0	0	0	0	0	0	0	0	0	0	0	0	0	0
76	Feces	NA	Ad_libitum_fed	S_alba	0	0	0	0	0	0	0	861	0	0	0	0	0	0	0	0	0	0	0	0	0	2622	2612	0	0	984	0	0	0	0	0	0	0	0	0	0	0	0	0	0	0	0	0	0	0
77	Feces	NA	Ad_libitum_fed	S_alba	0	0	0	0	0	0	0	0	0	0	0	0	0	0	0	0	0	0	0	0	0	0	0	0	0	0	0	0	0	0	0	0	0	0	0	0	0	0	0	0	0	0	0	0	0
78	Feces	NA	Ad_libitum_fed	S_alba	0	0	0	0	0	0	0	0	0	0	0	0	0	0	0	0	0	0	0	0	0	77	0	0	0	0	0	0	0	0	0	0	0	0	0	0	0	0	0	0	0	0	0	0	0
79	Feces	NA	Ad_libitum_fed	S_alba	0	0	0	0	155	0	0	0	0	0	0	0	0	0	0	0	0	0	0	0	0	0	0	0	0	0	0	0	0	0	0	0	0	0	0	0	0	0	0	0	0	0	0	0	0
80	Feces	NA	Ad_libitum_fed	S_alba	0	0	0	0	0	0	0	0	0	0	0	0	0	0	0	0	0	0	0	0	0	36	0	0	0	0	0	0	0	0	0	0	0	0	0	0	0	0	0	0	0	0	0	0	0
81	Feces	NA	Ad_libitum_fed	S_alba	0	0	0	0	0	0	0	0	0	0	0	0	0	0	0	0	0	0	0	0	0	6723	6589	0	0	2631	0	0	0	0	0	0	0	0	0	0	0	0	0	0	0	0	0	0	0
82	Feces	NA	Ad_libitum_fed	S_alba	0	0	0	0	278	0	0	0	0	0	0	0	0	0	0	0	0	0	0	0	0	0	21	0	0	0	0	0	0	0	0	0	0	0	0	0	0	0	0	0	0	0	0	0	0
83	Feces	NA	Ad_libitum_fed	S_alba	0	0	0	0	385	0	0	0	0	0	0	0	0	0	0	0	0	0	0	0	0	0	0	0	0	0	0	0	0	0	0	0	0	0	0	0	0	0	0	0	0	0	0	0	0
84	Feces	NA	Ad_libitum_fed	S_alba	0	0	0	0	137	0	0	0	0	0	0	0	0	0	0	0	0	0	0	0	0	0	0	0	0	0	0	0	0	0	0	0	0	0	0	0	0	0	0	0	0	0	0	0	0
85	Feces	NA	Ad_libitum_fed	S_alba	0	0	0	0	9039	0	0	0	0	0	0	0	0	0	0	0	0	0	0	0	0	0	0	0	0	0	0	0	0	0	0	0	0	0	0	0	0	0	0	0	0	0	0	0	0
86	Larva	Male	Ad_libitum_fed	B_rapa	0	0	0	0	0	0	0	0	0	0	0	0	0	0	0	0	0	0	0	0	0	0	0	0	0	0	0	0	0	0	0	0	0	0	0	0	0	0	0	0	0	0	0	0	0
87	Larva	Male	Ad_libitum_fed	B_rapa	0	0	0	0	0	0	0	0	0	358	57	0	0	0	0	0	0	0	0	0	0	0	0	0	0	0	0	0	0	0	0	0	0	0	0	0	0	0	0	0	0	0	0	0	0
88	Larva	Male	Ad_libitum_fed	B_rapa	0	0	0	0	0	0	0	0	19	1103	212	8	0	0	0	0	0	0	0	0	0	10	0	0	0	0	0	0	0	0	0	0	0	0	0	0	0	0	0	0	0	0	0	0	0
89	Larva	Male	Ad_libitum_fed	B_rapa	0	0	0	0	9	0	0	0	0	21	0	0	0	0	0	0	0	0	0	0	0	0	41	0	0	0	0	0	0	0	0	0	0	0	0	0	0	0	0	0	0	0	0	0	0
90	Larva	Male	Ad_libitum_fed	B_rapa	0	0	0	0	0	0	0	0	0	198	85	0	0	0	0	0	0	0	0	0	0	0	17	0	0	0	0	0	0	0	0	0	0	0	0	0	0	0	0	0	0	0	0	0	0
91	Larva	Male	Ad_libitum_fed	B_rapa	0	0	0	0	0	0	0	0	22	0	0	10	0	0	0	0	0	0	0	0	0	0	0	0	0	0	0	0	0	0	0	0	0	0	0	0	0	0	0	0	0	0	0	0	0
92	Larva	Male	Ad_libitum_fed	B_rapa	0	0	0	0	0	0	0	0	0	52	0	0	0	0	0	0	0	0	0	0	70	0	32	0	0	0	0	0	32	0	0	0	0	0	0	0	0	0	0	0	0	0	0	0	0
93	Larva	Male	Ad_libitum_fed	B_rapa	0	0	0	0	0	0	0	0	0	0	0	0	0	0	0	0	0	0	0	0	0	0	0	0	0	0	0	0	0	0	0	0	0	0	0	0	0	0	0	0	0	0	0	0	0
94	Larva	Male	Ad_libitum_fed	B_rapa	0	0	0	0	0	0	0	0	0	0	0	0	0	0	0	0	0	0	0	0	0	0	0	0	0	0	0	0	0	0	0	0	0	0	0	0	0	0	0	0	0	0	0	0	0
101	Feces	NA	Ad_libitum_fed	B_rapa	0	0	0	0	0	0	0	0	0	44	0	0	0	0	0	0	0	0	0	0	0	0	0	0	0	0	0	0	0	0	0	0	0	0	0	0	0	0	0	0	0	0	0	0	0
102	Feces	NA	Ad_libitum_fed	B_rapa	0	0	0	0	0	67	58	0	119	8744	1463	57	20	0	0	0	0	0	0	0	57	0	99	0	0	0	0	0	32	0	0	0	0	0	0	0	0	0	0	0	0	0	0	0	0
103	Feces	NA	Ad_libitum_fed	B_rapa	0	0	0	0	0	0	0	0	98	7206	1153	51	16	0	0	0	0	0	0	0	0	0	25	0	0	0	0	0	0	0	0	0	0	0	0	0	0	0	0	0	0	0	0	0	0
104	Feces	NA	Ad_libitum_fed	B_rapa	0	0	0	0	134	0	0	0	0	739	129	0	0	0	0	0	0	0	0	0	0	85	103	0	0	49	0	0	0	0	0	0	0	0	0	0	0	0	0	0	0	0	0	0	0
105	Feces	NA	Ad_libitum_fed	B_rapa	0	0	0	0	14	0	0	0	0	5245	2278	0	0	0	0	0	0	0	0	0	0	140	125	0	0	49	0	0	0	0	0	0	0	0	0	0	0	0	0	0	0	0	0	0	0
106	Feces	NA	Ad_libitum_fed	B_rapa	0	0	0	0	0	0	0	0	264	0	0	84	224	0	0	0	0	0	0	0	0	0	0	0	0	0	0	0	0	0	0	0	0	0	0	0	0	0	0	0	0	0	0	0	0
107	Feces	NA	Ad_libitum_fed	B_rapa	0	0	0	0	281	0	0	182	0	0	0	0	0	0	0	0	0	0	0	0	0	261	231	0	0	87	0	0	0	0	0	0	0	0	0	0	0	0	0	0	0	0	0	0	0
108	Feces	NA	Ad_libitum_fed	B_rapa	0	0	0	0	0	0	0	0	0	256	136	0	0	0	0	0	0	0	0	0	187	0	0	0	0	0	0	0	84	95	0	0	0	0	0	0	0	0	0	0	0	0	0	0	0
109	Feces	NA	Ad_libitum_fed	B_rapa	0	0	0	0	0	0	0	0	0	0	0	0	0	0	0	0	0	0	0	0	0	0	19	0	0	0	0	0	0	0	0	0	0	0	0	0	0	0	0	0	0	0	0	0	0
110	Feces	NA	Ad_libitum_fed	B_rapa	0	0	0	0	0	0	0	0	0	0	0	0	0	0	0	0	0	0	0	0	0	645	531	0	0	202	0	0	0	0	0	0	0	0	0	0	0	0	0	0	0	0	0	0	0
111	Larva	Male	Ad_libitum_fed	S_alba	0	4	0	0	0	0	0	0	0	0	0	0	0	0	0	0	0	0	0	0	0	46	75	0	0	0	0	0	0	0	0	0	0	5	0	0	0	0	16	0	0	0	0	0	0
112	Larva	Male	Ad_libitum_fed	S_alba	0	0	0	0	748	0	0	0	0	0	0	0	0	0	0	0	0	0	0	0	0	7	0	0	0	0	0	0	0	0	0	0	0	0	0	0	0	0	0	0	0	0	0	0	0
113	Larva	Male	Ad_libitum_fed	S_alba	0	0	0	0	60	0	0	0	0	0	0	0	0	0	0	0	0	0	0	0	0	149	154	0	0	0	0	0	0	0	0	0	0	0	0	0	0	0	0	0	0	0	0	0	0
114	Larva	Male	Ad_libitum_fed	S_alba	0	0	0	0	0	0	0	514	0	0	0	0	0	0	0	0	0	0	0	0	0	0	0	0	0	0	0	0	0	0	0	0	0	0	0	0	0	0	0	0	0	0	0	0	0
115	Larva	Male	Ad_libitum_fed	S_alba	0	0	0	0	0	0	0	0	0	0	0	0	0	0	0	0	0	0	0	0	0	986	946	0	0	420	0	0	0	0	0	0	0	0	0	0	0	4	0	0	0	0	0	0	0
116	Larva	Male	Ad_libitum_fed	S_alba	0	0	0	0	0	0	0	0	0	0	0	0	0	0	0	0	0	0	0	0	0	230	161	0	0	66	0	0	0	0	0	0	0	0	0	0	0	0	0	0	0	0	0	0	0
117	Larva	Male	Ad_libitum_fed	S_alba	0	0	0	0	200	0	0	0	0	0	0	0	0	0	0	0	0	0	0	0	0	0	0	0	0	0	0	0	0	0	0	0	0	0	0	0	0	0	0	0	0	0	0	0	0
118	Larva	Male	Ad_libitum_fed	S_alba	0	0	0	0	0	0	0	23	0	0	0	0	0	0	0	0	0	0	0	0	0	0	0	0	0	0	0	0	0	0	0	0	0	0	0	0	0	0	0	0	0	0	0	0	0
119	Larva	Male	Ad_libitum_fed	S_alba	0	0	0	0	0	0	0	0	0	0	0	0	0	0	0	0	0	0	0	0	0	0	0	0	0	0	0	0	0	0	0	0	0	0	0	0	0	0	15	0	0	0	0	0	0
120	Larva	Male	Ad_libitum_fed	S_alba	0	0	0	0	0	0	0	0	0	45	0	0	0	0	0	463	0	0	0	0	0	0	0	0	0	0	0	0	0	0	0	0	0	0	0	0	0	0	0	0	0	0	0	0	0
122	Larva	Male	Ad_libitum_fed	B_rapa	5	0	0	0	0	0	0	0	0	0	0	0	0	0	0	0	0	0	0	0	0	0	19	0	0	0	0	0	0	0	0	0	0	0	0	0	3	0	0	0	0	0	0	0	0
123	Larva	Male	Ad_libitum_fed	B_rapa	14	0	0	0	0	0	0	0	0	0	0	0	0	0	0	0	0	0	0	0	0	0	0	0	0	0	0	0	0	0	0	0	0	0	0	0	0	0	0	0	0	0	0	6	0
124	Larva	Male	Ad_libitum_fed	B_rapa	0	2	0	0	0	0	0	0	0	0	0	0	0	0	0	0	0	0	0	0	0	3949	3843	0	0	1608	0	0	0	0	0	0	0	0	0	0	0	0	0	0	0	0	0	0	0
125	Larva	Male	Ad_libitum_fed	B_rapa	0	0	0	0	0	0	0	0	0	0	0	0	0	0	0	0	0	0	0	0	0	40	0	0	0	0	0	0	0	0	0	0	0	0	0	0	0	0	0	0	0	0	0	0	0
126	Larva	Male	Ad_libitum_fed	B_rapa	0	0	0	0	0	0	0	0	0	0	0	0	0	0	0	0	0	0	0	0	0	0	0	0	0	0	0	0	0	0	0	0	0	0	0	0	0	0	0	0	0	0	0	0	0
127	Larva	Male	Ad_libitum_fed	B_rapa	0	0	0	0	0	0	0	0	0	0	0	0	0	0	0	0	0	0	0	0	0	0	0	0	10	0	0	0	0	0	0	0	0	0	0	0	0	0	0	0	0	0	0	0	0
128	Larva	Male	Ad_libitum_fed	B_rapa	0	0	0	3224	0	0	0	0	0	0	0	0	0	25	0	0	0	0	0	0	0	0	0	0	0	0	0	0	0	0	0	0	0	0	0	0	0	0	0	0	0	0	0	0	0
129	Larva	Male	Ad_libitum_fed	B_rapa	0	0	0	0	0	0	0	0	0	0	0	0	0	0	0	0	0	0	0	0	0	54	85	0	0	0	0	0	0	0	0	0	0	0	0	0	0	0	0	0	0	0	0	0	0
131	Adult	Male	Field_collected	NA	0	0	39	0	0	0	0	0	0	0	0	0	0	0	0	0	0	0	0	0	0	0	0	0	0	0	0	0	0	0	0	0	0	0	0	26	0	0	0	24	0	0	0	11	0
133	Adult	Female	Field_collected	NA	0	0	0	0	12	0	0	0	0	0	0	0	0	0	0	0	0	0	0	0	0	0	0	0	0	0	0	0	0	0	0	0	0	0	0	0	0	0	0	0	0	0	53	0	0
134	Adult	Female	Field_collected	NA	0	0	0	0	0	0	0	0	0	0	0	0	0	0	0	0	0	0	0	0	0	0	0	0	4	0	0	0	0	0	0	4	0	0	3	0	0	0	12	0	0	0	0	0	7
135	Adult	Female	Field_collected	NA	15	0	0	0	0	0	0	0	0	0	0	0	0	0	0	0	0	0	0	0	0	0	0	0	0	0	0	0	0	0	0	0	0	0	6	7	15	0	0	19	0	0	0	0	0
136	Adult	Female	Field_collected	NA	13	0	0	4	0	0	0	0	0	0	0	0	0	0	0	0	0	0	52	0	0	0	0	0	20	0	0	0	0	0	12	0	0	0	0	0	11	0	0	0	0	0	0	6	0
137	Adult	Male	Field_collected	NA	0	0	15	0	0	0	0	0	0	0	0	0	0	11	0	0	0	0	0	0	0	0	0	0	0	0	0	0	0	0	0	0	0	2	0	12	0	4	0	0	0	0	0	0	0
138	Adult	Male	Field_collected	NA	0	0	0	0	0	0	0	0	0	0	0	0	0	0	0	0	0	0	0	0	0	0	0	0	0	0	0	0	0	0	0	0	0	0	0	0	0	0	0	0	0	0	25	0	16
139	Adult	Female	Field_collected	NA	20	0	0	0	0	0	0	0	0	0	0	0	0	0	0	0	0	0	0	0	0	0	0	0	0	0	0	0	0	0	14	0	0	0	0	0	0	0	45	0	0	0	0	0	0
[truncated: 1,524 more columns]
