# Supplementary material for: Ecological Drivers of Microbiota Diversity in the Pharmacophagous Turnip Sawfly
Source: Environ Microbiol. 2026 Apr 21;28:e70309. doi: 10.1111/1462-2920.70309 (PMC13097239; doi:10.1111/1462-2920.70309)
Supplement: Supplementary file 2 — Table S3: emi70309‐sup‐0003‐TableS3.zip. [file EMI-28-e70309-s002.zip › emi70309-sup-0002-TableS3.csv]

Table S3. Amplicon Sequence Variant (ASV) table including representative 16S rRNA gene sequences, and taxonomic classification (based on SILVA 138).
ASV_ID	ASV_Hash	Kingdom	Phylum	Class	Order	Family	Genus	Species
ASV_1	00eb915684e2f3b1f1a6813af1ee1aa0	d__Bacteria	Patescibacteria	Berkelbacteria	Berkelbacteria	Berkelbacteria	Berkelbacteria	uncultured_bacterium
ASV_10	b995fd60ac021c249cb0f0f9dacf89c4	d__Bacteria	Patescibacteria	WWE3	WWE3	WWE3	WWE3	Candidatus_Berkelbacteria
ASV_100	f5a2ea72413fe6c16fb8836c8354edd4	d__Bacteria	Patescibacteria	Parcubacteria	Candidatus_Nomurabacteria	Candidatus_Nomurabacteria	Candidatus_Nomurabacteria	uncultured_Parcubacteria
ASV_1000	40439d27a074ee0c9dd14feff42126ec	d__Bacteria	Proteobacteria	Gammaproteobacteria	Enterobacterales	NA	NA	NA
ASV_1001	4dd4c64813812756ee9ec509799d1118	d__Bacteria	Proteobacteria	Gammaproteobacteria	Enterobacterales	NA	NA	NA
ASV_1002	b83510bd50a5796b60c0ae1f2a9a625a	d__Bacteria	Proteobacteria	Gammaproteobacteria	Enterobacterales	NA	NA	NA
ASV_1003	1e05211f44bb8e88098e5121b407c46a	d__Bacteria	Proteobacteria	Gammaproteobacteria	Enterobacterales	NA	NA	NA
ASV_1004	14020cdab0fd5ed3b753acc67fb97dbd	d__Bacteria	Proteobacteria	Gammaproteobacteria	Enterobacterales	Erwiniaceae	Erwinia	Erwinia_tasmaniensis
ASV_1005	854750bea11f66578db88e55c0aaa97c	d__Bacteria	Proteobacteria	Gammaproteobacteria	Enterobacterales	Enterobacteriaceae	NA	NA
ASV_1006	99b4b08d63c3459f7ad9f4a23395d664	d__Bacteria	Proteobacteria	Gammaproteobacteria	Enterobacterales	Enterobacteriaceae	NA	NA
ASV_1007	e7633f7cd02818be3e46bd6bae183eb2	d__Bacteria	Proteobacteria	Gammaproteobacteria	Enterobacterales	Enterobacteriaceae	NA	NA
ASV_1008	b6e52c74e408bcf8d49afe994fdcf359	d__Bacteria	Proteobacteria	Gammaproteobacteria	Enterobacterales	Enterobacteriaceae	NA	NA
ASV_1009	59332d9fd3e73badac05445fc5e0e49d	d__Bacteria	Proteobacteria	Gammaproteobacteria	Enterobacterales	Enterobacteriaceae	Enterobacter	NA
ASV_101	bb326237bf75ea2354b085348c0a75e9	d__Bacteria	Patescibacteria	Parcubacteria	Candidatus_Nomurabacteria	Candidatus_Nomurabacteria	Candidatus_Nomurabacteria	NA
ASV_1010	f8e3d68ae7c4aa98ae23b414e82ea22e	d__Bacteria	Proteobacteria	Gammaproteobacteria	Enterobacterales	Pectobacteriaceae	Sodalis	Sodalis_praecaptivus
ASV_1011	9104c4b42757f253f35768d341c2a32b	d__Bacteria	Proteobacteria	Gammaproteobacteria	Enterobacterales	Yersiniaceae	Serratia	NA
ASV_1012	9ec59f2e602a8b8804d9bada68700195	d__Bacteria	Proteobacteria	Gammaproteobacteria	Enterobacterales	Yersiniaceae	Serratia	NA
ASV_1013	19992710f7fd2173db47a061af7a489b	d__Bacteria	Proteobacteria	Gammaproteobacteria	Enterobacterales	Yersiniaceae	Serratia	NA
ASV_1014	7f774c13c998d2499f513caeba3407cd	d__Bacteria	Proteobacteria	Gammaproteobacteria	Enterobacterales	Yersiniaceae	Rahnella1	NA
ASV_1015	e8165c825d679874a9c71c16408fbbfd	d__Bacteria	Proteobacteria	Gammaproteobacteria	Enterobacterales	Yersiniaceae	Serratia	NA
ASV_1016	83e200e6aa49b79396f052dd3db97e6b	d__Bacteria	Proteobacteria	Gammaproteobacteria	Enterobacterales	Yersiniaceae	Serratia	Serratia_fonticola
ASV_1017	3191e85d748fe67fda3951f583df5e4a	d__Bacteria	Proteobacteria	Gammaproteobacteria	Enterobacterales	Yersiniaceae	Serratia	NA
ASV_1018	b129d2b1a4115edad86add016195b3cb	d__Bacteria	Proteobacteria	Gammaproteobacteria	Enterobacterales	Yersiniaceae	Serratia	NA
ASV_1019	cea8e2a571823740716c2acf11ba4274	d__Bacteria	Proteobacteria	Gammaproteobacteria	Enterobacterales	Yersiniaceae	Serratia	NA
ASV_102	03cd7c8684e7764ce943db89d7f25583	d__Bacteria	Patescibacteria	Parcubacteria	Candidatus_Nomurabacteria	Candidatus_Nomurabacteria	Candidatus_Nomurabacteria	uncultured_Parcubacteria
ASV_1020	86419afc444978bc2c1bc6bf9b19bb6e	d__Bacteria	Proteobacteria	Gammaproteobacteria	Enterobacterales	Yersiniaceae	Serratia	NA
ASV_1021	96b0286b4ae29270053ee791adbf4d73	d__Bacteria	Proteobacteria	Gammaproteobacteria	Enterobacterales	Yersiniaceae	Serratia	NA
ASV_1022	5b095a2124dda571ffc888654820933b	d__Bacteria	Proteobacteria	Gammaproteobacteria	Enterobacterales	Yersiniaceae	Serratia	NA
ASV_1023	c95c29828395a6f53f96e96619916532	d__Bacteria	Proteobacteria	Gammaproteobacteria	Enterobacterales	Yersiniaceae	Serratia	Serratia_fonticola
ASV_1024	6c7a73ea69f6a4be19adb4ebe9cbaa5b	d__Bacteria	Proteobacteria	Gammaproteobacteria	Enterobacterales	Yersiniaceae	Serratia	Serratia_fonticola
ASV_1025	4c1bd61a6eda25ea7aa77651ccba4d07	d__Bacteria	Bdellovibrionota	Bdellovibrionia	Bacteriovoracales	Bacteriovoracaceae	uncultured	uncultured_bacterium
ASV_1026	5f8f11d60e8a9074b1633a08ca8cf0c3	d__Bacteria	Bdellovibrionota	Bdellovibrionia	Bacteriovoracales	Bacteriovoracaceae	Bacteriovorax	uncultured_delta
ASV_1027	456b766a85a847dab8cdda0159b79efe	d__Bacteria	Bdellovibrionota	Bdellovibrionia	Bacteriovoracales	Bacteriovoracaceae	Peredibacter	Peredibacter_starrii
ASV_1028	1381013cd41aee9d15eadcebe073a9ab	d__Bacteria	Bdellovibrionota	Oligoflexia	0319-6G20	0319-6G20	0319-6G20	marine_metagenome
ASV_1029	3fdbbebc0a3e4f375cdf9eda3d69b2b8	d__Bacteria	Gemmatimonadota	Gemmatimonadetes	Gemmatimonadales	Gemmatimonadaceae	uncultured	uncultured_bacterium
ASV_103	b71a343fc8c0fdf59c7095ac1a3aa29e	d__Bacteria	Patescibacteria	Parcubacteria	Candidatus_Nomurabacteria	Candidatus_Nomurabacteria	Candidatus_Nomurabacteria	uncultured_Parcubacteria
ASV_1030	6b0af96c4ee861691a807c42072f754b	d__Bacteria	Gemmatimonadota	Gemmatimonadetes	Gemmatimonadales	Gemmatimonadaceae	uncultured	uncultured_prokaryote
ASV_1031	7c998d60f9e1438e32e600948539ca7f	d__Bacteria	Gemmatimonadota	Gemmatimonadetes	Gemmatimonadales	Gemmatimonadaceae	uncultured	NA
ASV_1032	483fde87aa870495d47ac225499f5561	d__Bacteria	Gemmatimonadota	Gemmatimonadetes	Gemmatimonadales	Gemmatimonadaceae	uncultured	denitrifying_bacterium
ASV_1033	0f34557ea3dab56f48bf781d3a3f6d5e	d__Bacteria	Gemmatimonadota	Gemmatimonadetes	Gemmatimonadales	Gemmatimonadaceae	uncultured	NA
ASV_1034	ceec921f355392971caf1e5b391aa634	d__Bacteria	Gemmatimonadota	Gemmatimonadetes	Gemmatimonadales	Gemmatimonadaceae	Gemmatimonas	NA
ASV_1035	9a487585be4fc21156a742551cde0dd0	d__Bacteria	Gemmatimonadota	Gemmatimonadetes	Gemmatimonadales	Gemmatimonadaceae	Gemmatimonas	NA
ASV_1036	cda015ee48a438b48f0317cf8bd8d106	d__Bacteria	Gemmatimonadota	Gemmatimonadetes	Gemmatimonadales	Gemmatimonadaceae	Gemmatimonas	bacterium_enrichment
ASV_1037	98c683fcdf70161ce2e908d9b509facc	d__Bacteria	Gemmatimonadota	Gemmatimonadetes	Gemmatimonadales	Gemmatimonadaceae	uncultured	Gemmatimonadetes_bacterium
ASV_1038	b51631a65fdd844b2827068683ba1d76	d__Bacteria	Acidobacteriota	Holophagae	Holophagales	Holophagaceae	uncultured	NA
ASV_1039	09088f1f1f18682da1cc3b1a53b4d5ce	d__Bacteria	Acidobacteriota	Holophagae	Holophagales	Holophagaceae	Geothrix	NA
ASV_104	facabc8e58be9637f13cde3023d2719c	d__Bacteria	Patescibacteria	Parcubacteria	Candidatus_Nomurabacteria	Candidatus_Nomurabacteria	Candidatus_Nomurabacteria	Candidatus_Nomurabacteria
ASV_1040	833f04274f9bd9ee9996e0ee327f0471	d__Bacteria	FCPU426	FCPU426	FCPU426	FCPU426	FCPU426	uncultured_bacterium
ASV_1041	045828ac831c32ae6e2d2d9a9c5cfa27	d__Bacteria	Nitrospirota	Thermodesulfovibrionia	uncultured	uncultured	uncultured	NA
ASV_1042	fba065bfd06ce82f2a964025df033159	d__Bacteria	Nitrospirota	Thermodesulfovibrionia	uncultured	uncultured	uncultured	uncultured_bacterium
ASV_1043	5410845a882751c07e96da973079be4b	d__Bacteria	Nitrospirota	Thermodesulfovibrionia	uncultured	uncultured	uncultured	NA
ASV_1044	d5efeeecba299e319e4d1d3e831ac4cd	d__Bacteria	Nitrospirota	Thermodesulfovibrionia	uncultured	uncultured	uncultured	uncultured_bacterium
ASV_1045	d9c597dece8573e75b38be5b26794a44	d__Bacteria	Nitrospirota	Thermodesulfovibrionia	uncultured	uncultured	uncultured	Nitrospirae_bacterium
ASV_1046	7b3fc364846432e58f9f32d168fec72e	d__Bacteria	Nitrospirota	Thermodesulfovibrionia	uncultured	uncultured	uncultured	Nitrospirae_bacterium
ASV_1047	8a8a8c4e35fdb6d50d866f65a6f188f6	d__Bacteria	Nitrospirota	Thermodesulfovibrionia	uncultured	uncultured	uncultured	NA
ASV_1048	9cc01a770d54d1a7b8ab98fbc5f7bdcd	d__Bacteria	Nitrospirota	Thermodesulfovibrionia	uncultured	uncultured	uncultured	uncultured_bacterium
ASV_1049	10afd2579f4830dd72349fb9cf41d46a	d__Bacteria	Nitrospirota	Thermodesulfovibrionia	uncultured	uncultured	uncultured	uncultured_bacterium
ASV_105	08e1ab155a8c3e7366edd1b2e16990cf	d__Bacteria	Patescibacteria	Parcubacteria	Candidatus_Nomurabacteria	Candidatus_Nomurabacteria	Candidatus_Nomurabacteria	Candidatus_Nomurabacteria
ASV_1050	c75edfc630732b86158d4669087760cb	d__Bacteria	Nitrospirota	Thermodesulfovibrionia	uncultured	uncultured	uncultured	NA
ASV_1051	48ee03f85371db32398e6773aa7984a6	d__Bacteria	Nitrospirota	4-29-1	4-29-1	4-29-1	4-29-1	uncultured_bacterium
ASV_1052	56226ce63b2b5e0e3a883d1c8fe90695	d__Bacteria	Nitrospirota	4-29-1	4-29-1	4-29-1	4-29-1	uncultured_Nitrospirae
ASV_1053	74ef0d04503746cf45b890bd8f28dc55	d__Bacteria	Nitrospirota	4-29-1	4-29-1	4-29-1	4-29-1	uncultured_bacterium
ASV_1054	c5aaf08567f85990e35b81a420b15826	d__Bacteria	Zixibacteria	Zixibacteria	Zixibacteria	Zixibacteria	Zixibacteria	uncultured_bacterium
ASV_1055	41af55ff61dfa86ce29d2e5d35fa957d	d__Bacteria	Acidobacteriota	Subgroup_5	Subgroup_5	Subgroup_5	Subgroup_5	uncultured_bacterium
ASV_1056	ac27bfee681718d55d07b8e1f55ec211	d__Bacteria	Acidobacteriota	Acidobacteriae	Acidobacteriales	uncultured	uncultured	uncultured_bacterium
ASV_1057	02929e3e11f1b7e6f119d8f87c5e74df	d__Bacteria	Acidobacteriota	Acidobacteriae	Acidobacteriales	Acidobacteriaceae_(Subgroup_1)	NA	NA
ASV_1058	7c9edec11e3f9d158a05ca228c294e2c	d__Bacteria	Acidobacteriota	Acidobacteriae	NA	NA	NA	NA
ASV_1059	bf028230b6f48e03cd4b713f60852fba	d__Bacteria	Acidobacteriota	Acidobacteriae	Subgroup_2	Subgroup_2	Subgroup_2	uncultured_bacterium
ASV_106	32a4a5c86771c93d78b0809fcdf959a7	d__Bacteria	Patescibacteria	Parcubacteria	Candidatus_Nomurabacteria	Candidatus_Nomurabacteria	Candidatus_Nomurabacteria	uncultured_bacterium
ASV_1060	5b2be00665f668419d20538140a1a3e4	d__Bacteria	Acidobacteriota	Acidobacteriae	Subgroup_2	Subgroup_2	Subgroup_2	NA
ASV_1061	07b97d596dc010837010fdca32500781	d__Bacteria	Acidobacteriota	Acidobacteriae	Subgroup_2	Subgroup_2	Subgroup_2	NA
ASV_1062	ff9734567550dd69398d2c78d2384ade	d__Bacteria	Acidobacteriota	Acidobacteriae	Subgroup_2	Subgroup_2	Subgroup_2	uncultured_forest
ASV_1063	6481b9e2c47a7674867713002592f4ea	d__Bacteria	Acidobacteriota	Acidobacteriae	AKIW659	AKIW659	AKIW659	uncultured_bacterium
ASV_1064	ffdf68071634da50b37055cb56fdc981	d__Bacteria	Acidobacteriota	Acidobacteriae	Solibacterales	Solibacteraceae	Candidatus_Solibacter	NA
ASV_1065	a2d4d0864f52d470762ca609132e0353	d__Bacteria	Acidobacteriota	Acidobacteriae	Solibacterales	Solibacteraceae	Candidatus_Solibacter	NA
ASV_1066	92039e492e6b6fd28f65d16008dcb847	d__Bacteria	Acidobacteriota	Acidobacteriae	Solibacterales	Solibacteraceae	Candidatus_Solibacter	NA
ASV_1067	11aca2f542df2f8e4653869dd89089d9	d__Bacteria	Acidobacteriota	Acidobacteriae	GOUTB8	GOUTB8	GOUTB8	uncultured_bacterium
ASV_1068	9546060de7c4c0fc6f2401f22be59689	d__Bacteria	Acidobacteriota	Acidobacteriae	GOUTB8	GOUTB8	GOUTB8	uncultured_bacterium
ASV_1069	c37af02b5f65ec5c778004c236b4503a	d__Bacteria	Acidobacteriota	Acidobacteriae	Bryobacterales	Bryobacteraceae	Bryobacter	NA
ASV_107	dbf148caee5ead48b7bf9347f481abe8	d__Bacteria	Patescibacteria	Parcubacteria	Candidatus_Nomurabacteria	Candidatus_Nomurabacteria	Candidatus_Nomurabacteria	uncultured_bacterium
ASV_1070	a3c01770be7485902942c66b05d732c6	d__Bacteria	Acidobacteriota	Acidobacteriae	Acidobacteriae	Acidobacteriae	Paludibaculum	metagenome
ASV_1071	18b1d780c1effba0634885bea4603b0f	d__Bacteria	Acidobacteriota	Acidobacteriae	NA	NA	NA	NA
ASV_1072	455f1793bc06f18cfb5d1c0fe03ce2c2	d__Bacteria	Methylomirabilota	Methylomirabilia	Rokubacteriales	Rokubacteriales	Rokubacteriales	uncultured_bacterium
ASV_1073	79a41ec9beb1c5b175e8fcef97d0c111	d__Bacteria	Methylomirabilota	Methylomirabilia	Rokubacteriales	Rokubacteriales	Rokubacteriales	uncultured_bacterium
ASV_1074	d41036e036237c49c0bc78ec3d4805ae	d__Bacteria	Methylomirabilota	Methylomirabilia	Rokubacteriales	Rokubacteriales	Rokubacteriales	uncultured_bacterium
ASV_1075	ff8ac1ff611cbd86b69503b3783e9b8d	d__Bacteria	Methylomirabilota	Methylomirabilia	Rokubacteriales	Rokubacteriales	Rokubacteriales	uncultured_bacterium
ASV_1076	071c67f6049bdaaee577936f9753ca48	d__Bacteria	Methylomirabilota	Methylomirabilia	Rokubacteriales	Rokubacteriales	Rokubacteriales	uncultured_bacterium
ASV_1077	b36f987245ba1c35d1e01ef43894699a	d__Bacteria	Sumerlaeota	Sumerlaeia	Sumerlaeales	Sumerlaeaceae	Sumerlaea	uncultured_bacterium
ASV_1078	2575dad9dddf480c707050c61054afd0	d__Bacteria	Firmicutes	NA	NA	NA	NA	NA
ASV_1079	67e95e75d76c9fc9538320cfadb38e3e	d__Bacteria	WOR-1	WOR-1	WOR-1	WOR-1	WOR-1	uncultured_bacterium
ASV_108	1428ff652756fba8897edfad3fab65f3	d__Bacteria	Patescibacteria	Parcubacteria	Candidatus_Azambacteria	Candidatus_Azambacteria	Candidatus_Azambacteria	uncultured_bacterium
ASV_1080	00642cb73fcecfac443522030052d64e	d__Bacteria	WOR-1	WOR-1	WOR-1	WOR-1	WOR-1	uncultured_bacterium
ASV_1081	4df3412d8975d683fadf5a63899eda67	d__Bacteria	WOR-1	WOR-1	WOR-1	WOR-1	WOR-1	uncultured_bacterium
ASV_1082	2054250faf8a8d72ea0f618701792186	d__Bacteria	WOR-1	WOR-1	WOR-1	WOR-1	WOR-1	candidate_division
ASV_1083	25e96a39b83ff147c11fbbfa8bf5cd83	d__Bacteria	WOR-1	WOR-1	WOR-1	WOR-1	WOR-1	NA
ASV_1084	4ebb8881dfb54b022cc525127d6ecee7	d__Bacteria	WOR-1	WOR-1	WOR-1	WOR-1	WOR-1	uncultured_bacterium
ASV_1085	8d2ad5a239715a87fe837d1ad15f91f8	d__Bacteria	WOR-1	WOR-1	WOR-1	WOR-1	WOR-1	candidate_division
ASV_1086	919efbfe2927f06e4d41d0fe45e803be	d__Bacteria	Latescibacterota	Latescibacteria	Latescibacterales	Latescibacteraceae	Candidatus_Latescibacter	uncultured_bacterium
ASV_1087	51e2dda01f98f5c1b615403693ca70e5	d__Bacteria	Deinococcota	Deinococci	Deinococcales	Deinococcaceae	Deinococcus	Deinococcus_sp.
ASV_1088	d2705b980db51b12802d77de444cfde1	d__Bacteria	Deinococcota	Deinococci	Deinococcales	Deinococcaceae	Deinococcus	uncultured_bacterium
ASV_1089	7c6063d84eced8b9dc7c9ca51d7581cf	d__Bacteria	Verrucomicrobiota	Chlamydiae	Chlamydiales	Criblamydiaceae	uncultured	uncultured_bacterium
ASV_109	431a86c76b7490d18b2fb0afde7eaa4e	d__Bacteria	Patescibacteria	Parcubacteria	Parcubacteria	Parcubacteria	Parcubacteria	uncultured_Parcubacteria
ASV_1090	8b241a75b5fa12d40a078b52c5459223	d__Bacteria	Verrucomicrobiota	Chlamydiae	Chlamydiales	Parachlamydiaceae	Candidatus_Protochlamydia	metagenome
ASV_1091	2aa5745aa348756d4be7f370d15f2fab	d__Bacteria	Verrucomicrobiota	Chlamydiae	Chlamydiales	Simkaniaceae	uncultured	metagenome
ASV_1092	553b129bb51f1785ba6194da16768811	d__Bacteria	Verrucomicrobiota	Chlamydiae	Chlamydiales	Simkaniaceae	NA	NA
ASV_1093	6a4824651594f97ee7ea92dbdb8434ef	d__Bacteria	Verrucomicrobiota	Chlamydiae	Chlamydiales	cvE6	cvE6	NA
ASV_1094	f47b0abcbac56a751d6c3f6fc6b27cd2	d__Bacteria	Verrucomicrobiota	Chlamydiae	Chlamydiales	cvE6	cvE6	uncultured_bacterium
ASV_1095	b2c1600a1ba2e8571ee144f9610e0a0c	d__Bacteria	Verrucomicrobiota	Chlamydiae	Chlamydiales	NA	NA	NA
ASV_1096	5b982265435f3f7dc9dcb2effa2a26c9	d__Bacteria	Verrucomicrobiota	Chlamydiae	Chlamydiales	NA	NA	NA
ASV_1097	39f9b82f5b59bd40d83750914312b443	d__Bacteria	Verrucomicrobiota	Omnitrophia	Omnitrophales	Omnitrophaceae	Candidatus_Omnitrophus	uncultured_bacterium
ASV_1098	8724c1e0f8161b76aacc9825f6ac5cb4	d__Bacteria	Latescibacterota	Latescibacterota	Latescibacterota	Latescibacterota	Latescibacterota	uncultured_soil
ASV_1099	d9e88d38ff3f4396ce4cdc40846c4ced	d__Bacteria	Latescibacterota	Latescibacterota	Latescibacterota	Latescibacterota	Latescibacterota	uncultured_bacterium
ASV_11	6e8d1814d418f898ad39a1c0d070d4ee	d__Bacteria	Patescibacteria	Parcubacteria	Candidatus_Wolfebacteria	Candidatus_Wolfebacteria	Candidatus_Wolfebacteria	Candidatus_Wolfebacteria
ASV_110	982a1caaa1009cb00c6440cddd57974c	d__Bacteria	Patescibacteria	Parcubacteria	Parcubacteria	Parcubacteria	Parcubacteria	uncultured_Parcubacteria
ASV_1100	d391eeda4b4e823309e771266908519d	d__Bacteria	Latescibacterota	Latescibacterota	Latescibacterota	Latescibacterota	Latescibacterota	uncultured_bacterium
ASV_1101	c71730594fa31083042a1f3a0b70c5fe	d__Bacteria	Verrucomicrobiota	Omnitrophia	Omnitrophales	Omnitrophaceae	Candidatus_Omnitrophus	uncultured_bacterium
ASV_1102	a16ffa7b2e8a069c5ca9a15bc629d807	d__Bacteria	Verrucomicrobiota	Omnitrophia	Omnitrophales	Omnitrophaceae	Candidatus_Omnitrophus	uncultured_bacterium
ASV_1103	83eddae31acf836bad3e2328c00f04e9	d__Bacteria	Verrucomicrobiota	Omnitrophia	Omnitrophales	Omnitrophaceae	Candidatus_Omnitrophus	uncultured_bacterium
ASV_1104	e2a2192fd9b1ba7043e65cdf413f56dd	d__Bacteria	Verrucomicrobiota	Omnitrophia	Omnitrophales	Omnitrophaceae	Candidatus_Omnitrophus	uncultured_bacterium
ASV_1105	740bfdf3b4bdccd8fe0d0eeb6aea15ee	d__Bacteria	Verrucomicrobiota	Omnitrophia	Omnitrophales	Omnitrophaceae	Candidatus_Omnitrophus	uncultured_bacterium
ASV_1106	15f1cafef99778d9c89f543c05ad5d81	d__Bacteria	Verrucomicrobiota	Omnitrophia	Omnitrophales	Omnitrophaceae	Candidatus_Omnitrophus	NA
ASV_1107	d3f36d3d76898e22fc65bc907048118d	d__Bacteria	Verrucomicrobiota	Omnitrophia	Omnitrophales	Omnitrophaceae	Candidatus_Omnitrophus	NA
ASV_1108	13dad45ed9c271a8d53a2f4b6a64214c	d__Bacteria	Verrucomicrobiota	Omnitrophia	Omnitrophales	Omnitrophaceae	Candidatus_Omnitrophus	uncultured_bacterium
ASV_1109	d4a91fd8d3a66249028bd4c12da2a316	d__Bacteria	Verrucomicrobiota	Omnitrophia	Omnitrophales	Omnitrophaceae	Candidatus_Omnitrophus	uncultured_prokaryote
ASV_111	69ba8c5d611811abe758fb45fe9a7d76	d__Bacteria	Patescibacteria	Parcubacteria	Parcubacteria	Parcubacteria	Parcubacteria	uncultured_Parcubacteria
ASV_1110	1de7dbd3b49390288406c72010c883ce	d__Bacteria	Verrucomicrobiota	Omnitrophia	Omnitrophales	Omnitrophaceae	Candidatus_Omnitrophus	uncultured_prokaryote
ASV_1111	04f3ea2d819ef31dded3fcb86bb029ed	d__Bacteria	Verrucomicrobiota	Omnitrophia	Omnitrophales	Omnitrophaceae	Candidatus_Omnitrophus	bioreactor_metagenome
ASV_1112	20477878ff783b5f194b6f238eba6030	d__Bacteria	Verrucomicrobiota	Omnitrophia	Omnitrophales	Omnitrophaceae	Candidatus_Omnitrophus	uncultured_bacterium
ASV_1113	1d9209ae6dd626d978e33fb4d45bdaa1	d__Bacteria	Verrucomicrobiota	Omnitrophia	Omnitrophales	Omnitrophaceae	Candidatus_Omnitrophus	uncultured_bacterium
ASV_1114	b547d707a0ba88a437e6b7d6d20bb3e7	d__Bacteria	Verrucomicrobiota	Omnitrophia	Omnitrophales	Omnitrophaceae	Candidatus_Omnitrophus	uncultured_bacterium
ASV_1115	648b93d0729a8826aab8dc7125c9d836	d__Bacteria	Verrucomicrobiota	Omnitrophia	Omnitrophales	Omnitrophaceae	Candidatus_Omnitrophus	uncultured_bacterium
ASV_1116	41e1790562639e1b5db949b0e0e4b814	d__Bacteria	Verrucomicrobiota	Omnitrophia	Omnitrophales	Omnitrophaceae	Candidatus_Omnitrophus	uncultured_bacterium
ASV_1117	54b09465b6241c0e38546df7b009afcf	d__Bacteria	Verrucomicrobiota	Omnitrophia	Omnitrophales	Omnitrophales	Omnitrophales	uncultured_bacterium
ASV_1118	7f7110c4271923098c233dec37ef2c5d	d__Bacteria	Verrucomicrobiota	Omnitrophia	Omnitrophales	Omnitrophales	Omnitrophales	uncultured_bacterium
ASV_1119	93b6c35af95223cac905976fa77debfb	d__Bacteria	Verrucomicrobiota	Omnitrophia	Omnitrophales	Omnitrophales	Omnitrophales	uncultured_bacterium
ASV_112	c21c6dc8c58dd16a740448c0d7d55d1f	d__Bacteria	Patescibacteria	Parcubacteria	Parcubacteria	Parcubacteria	Parcubacteria	uncultured_bacterium
ASV_1120	8c46475f2a2271b32a457a4ecb94cb7f	d__Bacteria	Verrucomicrobiota	Omnitrophia	Omnitrophales	Omnitrophales	Omnitrophales	uncultured_bacterium
ASV_1121	bb6cc8ead0edc4b4f6c082c6a60d15b1	d__Bacteria	Verrucomicrobiota	Omnitrophia	Omnitrophales	Omnitrophaceae	Candidatus_Omnitrophus	uncultured_bacterium
ASV_1122	f1592881fa0000783f00b2c7288025c7	d__Bacteria	Verrucomicrobiota	Omnitrophia	Omnitrophales	Omnitrophaceae	Candidatus_Omnitrophus	uncultured_bacterium
ASV_1123	f684eae2872e4f77b074e0a2b647f10b	d__Bacteria	Verrucomicrobiota	Omnitrophia	Omnitrophales	Omnitrophaceae	Candidatus_Omnitrophus	uncultured_bacterium
ASV_1124	813a7176012b732a71a1f3963e81c663	d__Bacteria	Verrucomicrobiota	Omnitrophia	Omnitrophales	Omnitrophaceae	Candidatus_Omnitrophus	uncultured_bacterium
ASV_1125	086989cf8d6a91133d8b60b6ba5f8486	d__Bacteria	Verrucomicrobiota	Omnitrophia	Omnitrophales	Omnitrophaceae	Candidatus_Omnitrophus	uncultured_bacterium
ASV_1126	f577606b309c76fa5ada2ba51780b231	d__Bacteria	Verrucomicrobiota	Omnitrophia	Omnitrophales	Omnitrophaceae	Candidatus_Omnitrophus	uncultured_bacterium
ASV_1127	c6ab918920f06c238799bfdf0d95cf53	d__Bacteria	Verrucomicrobiota	Omnitrophia	Omnitrophales	Omnitrophaceae	Candidatus_Omnitrophus	uncultured_Banisveld
ASV_1128	61215a090e37f94870591c12eae807af	d__Bacteria	Verrucomicrobiota	Omnitrophia	Omnitrophales	Omnitrophaceae	Candidatus_Omnitrophus	uncultured_bacterium
ASV_1129	09b36dbb12950bc57e206e56d929d405	d__Bacteria	Verrucomicrobiota	Omnitrophia	Omnitrophales	Omnitrophaceae	Candidatus_Omnitrophus	uncultured_bacterium
ASV_113	0a983373fe232b3638f9a0ff5de1e885	d__Bacteria	Patescibacteria	Parcubacteria	Parcubacteria	Parcubacteria	Parcubacteria	uncultured_bacterium
ASV_1130	c506b0c678995e285b290131bad38aea	d__Bacteria	Verrucomicrobiota	Omnitrophia	Omnitrophales	Omnitrophaceae	Candidatus_Omnitrophus	uncultured_bacterium
ASV_1131	248c16556ecd585e6de67039f0d03730	d__Bacteria	Verrucomicrobiota	Omnitrophia	Omnitrophales	Omnitrophaceae	Candidatus_Omnitrophus	uncultured_bacterium
ASV_1132	993853dd61f11ed79328773cd3f3cf9a	d__Bacteria	Verrucomicrobiota	Omnitrophia	Omnitrophales	Omnitrophaceae	Candidatus_Omnitrophus	uncultured_bacterium
ASV_1133	44a356e4b1af42e99586868d11fea3cc	d__Bacteria	Verrucomicrobiota	Omnitrophia	Omnitrophales	Omnitrophaceae	Candidatus_Omnitrophus	Omnitrophica_WOR_2
ASV_1134	e06d7e571cefa38a8a56cfbf6c3e8f32	d__Bacteria	Verrucomicrobiota	Omnitrophia	Omnitrophales	Omnitrophaceae	Candidatus_Omnitrophus	Omnitrophica_WOR_2
ASV_1135	c698a1b9d515bfc904665bdfce376ff8	d__Bacteria	Verrucomicrobiota	Omnitrophia	Omnitrophales	Omnitrophaceae	Candidatus_Omnitrophus	uncultured_bacterium
ASV_1136	c8ffd12dac95a79889b4064c87924871	d__Bacteria	Verrucomicrobiota	Omnitrophia	Omnitrophales	Omnitrophaceae	Candidatus_Omnitrophus	uncultured_bacterium
ASV_1137	e7ded247da7daee73f79eaba4121050c	d__Bacteria	Verrucomicrobiota	Omnitrophia	Omnitrophales	Omnitrophaceae	Candidatus_Omnitrophus	uncultured_bacterium
ASV_1138	605d11f6a346a1ffdd4511ed2a5b5e72	d__Bacteria	Verrucomicrobiota	Omnitrophia	Omnitrophales	Omnitrophaceae	Candidatus_Omnitrophus	uncultured_bacterium
ASV_1139	fc172cc8dd255c9e82f70decd168dda5	d__Bacteria	Verrucomicrobiota	Omnitrophia	Omnitrophales	Omnitrophaceae	Candidatus_Omnitrophus	uncultured_Latescibacteria
ASV_114	35cd11370d913e79342e2bf5b6d281e3	d__Bacteria	Patescibacteria	Parcubacteria	Parcubacteria	Parcubacteria	Parcubacteria	uncultured_bacterium
ASV_1140	a9a1dca007bedbcda02fad47b870c646	d__Bacteria	Verrucomicrobiota	Omnitrophia	Omnitrophales	Omnitrophaceae	Candidatus_Omnitrophus	uncultured_bacterium
ASV_1141	b4265499d667f67f3284f356e33897f7	d__Bacteria	Verrucomicrobiota	Omnitrophia	Omnitrophales	Omnitrophaceae	Candidatus_Omnitrophus	uncultured_Firmicutes
ASV_1142	20961d13e266c9e65a452454298a5abc	d__Bacteria	Verrucomicrobiota	Omnitrophia	Omnitrophales	Omnitrophaceae	Candidatus_Omnitrophus	uncultured_Firmicutes
ASV_1143	d34828eb122b2d482117aec2d5eb26d2	d__Bacteria	Verrucomicrobiota	Omnitrophia	Omnitrophales	Omnitrophaceae	Candidatus_Omnitrophus	uncultured_Firmicutes
ASV_1144	daff00cf60d21e4da97d53439f06c3f1	d__Bacteria	Verrucomicrobiota	Omnitrophia	Omnitrophales	Omnitrophaceae	Candidatus_Omnitrophus	uncultured_Firmicutes
ASV_1145	ca7f7d562aa04d1d1a7d2b76261b3bd2	d__Bacteria	Verrucomicrobiota	Omnitrophia	Omnitrophales	Omnitrophaceae	Candidatus_Omnitrophus	uncultured_Firmicutes
ASV_1146	8e206e81cdbb0948fb3ebad9dfa68cdf	d__Bacteria	Verrucomicrobiota	Omnitrophia	Omnitrophales	Omnitrophaceae	Candidatus_Omnitrophus	uncultured_Firmicutes
ASV_1147	9608b6360b571480c5255e793eb047fe	d__Bacteria	Verrucomicrobiota	Omnitrophia	Omnitrophales	Omnitrophaceae	Candidatus_Omnitrophus	NA
ASV_1148	cceceaa0d845b3f04bc2732dc7a3ad07	d__Bacteria	Verrucomicrobiota	Omnitrophia	Omnitrophales	Omnitrophaceae	Candidatus_Omnitrophus	uncultured_bacterium
ASV_1149	462a0cc0e78848ecbcc4cc70e1472ced	d__Bacteria	Verrucomicrobiota	Omnitrophia	Omnitrophales	Omnitrophaceae	Candidatus_Omnitrophus	uncultured_bacterium
ASV_115	d5ff0d25007df57701a3d7e18774f9d8	d__Bacteria	Patescibacteria	Parcubacteria	Parcubacteria	Parcubacteria	Parcubacteria	uncultured_bacterium
ASV_1150	f76c1555b10527a612a8ccddb3bcb5c1	d__Bacteria	Verrucomicrobiota	Omnitrophia	Omnitrophales	Omnitrophaceae	Candidatus_Omnitrophus	uncultured_Firmicutes
ASV_1151	84c740cfe53a0bbd20e9c783b2677cc3	d__Bacteria	Verrucomicrobiota	Omnitrophia	Omnitrophales	Omnitrophaceae	Candidatus_Omnitrophus	uncultured_bacterium
ASV_1152	0a87e514f5518a4db3d7fd9a886b72ba	d__Bacteria	Verrucomicrobiota	Omnitrophia	Omnitrophales	Omnitrophaceae	Candidatus_Omnitrophus	uncultured_bacterium
ASV_1153	cf97672ee7ae0e6f518bfdd32daf2e00	d__Bacteria	Verrucomicrobiota	Omnitrophia	Omnitrophales	Omnitrophaceae	Candidatus_Omnitrophus	uncultured_bacterium
ASV_1154	cda557e4c198e7eb43839615eca2405d	d__Bacteria	Verrucomicrobiota	Omnitrophia	Omnitrophales	Omnitrophaceae	Candidatus_Omnitrophus	uncultured_bacterium
ASV_1155	919f18a82f4c23a2307ec8641e05a941	d__Bacteria	Verrucomicrobiota	Omnitrophia	Omnitrophales	Omnitrophaceae	Candidatus_Omnitrophus	uncultured_bacterium
ASV_1156	e7fa7518cbd16d8d0e3c45b8e98fe156	d__Bacteria	Verrucomicrobiota	Omnitrophia	Omnitrophales	Omnitrophaceae	Candidatus_Omnitrophus	Omnitrophica_WOR_2
ASV_1157	39397ee1c2f3da2370f9b71b574c9ac1	d__Bacteria	Verrucomicrobiota	Omnitrophia	Omnitrophales	Omnitrophaceae	Candidatus_Omnitrophus	uncultured_bacterium
ASV_1158	e0492b7fc502c1eee4b698f3eeff7b50	d__Bacteria	Verrucomicrobiota	Omnitrophia	Omnitrophales	Omnitrophaceae	Candidatus_Omnitrophus	Omnitrophica_WOR_2
ASV_1159	e775232f3d373627fe154d59b0a32ede	d__Bacteria	Verrucomicrobiota	Omnitrophia	Omnitrophales	Omnitrophaceae	Candidatus_Omnitrophus	uncultured_bacterium
ASV_116	4ec91e6f218cfefc75e7999500761a6b	d__Bacteria	Patescibacteria	Parcubacteria	Parcubacteria	Parcubacteria	Parcubacteria	uncultured_bacterium
ASV_1160	64c65175d7897931973ea999f2004d79	d__Bacteria	Verrucomicrobiota	Omnitrophia	Omnitrophales	Omnitrophaceae	Candidatus_Omnitrophus	uncultured_bacterium
ASV_1161	a578df8ab6fe3946f8d73da1238d1537	d__Bacteria	Verrucomicrobiota	Omnitrophia	Omnitrophales	Omnitrophaceae	Candidatus_Omnitrophus	uncultured_bacterium
ASV_1162	0229f64dfd983215aeb95d4a11fce356	d__Bacteria	Verrucomicrobiota	Omnitrophia	Omnitrophales	Omnitrophaceae	Candidatus_Omnitrophus	uncultured_bacterium
ASV_1163	c24eb39a5b2eb8d6b94be5f7dbf2f231	d__Bacteria	Verrucomicrobiota	Omnitrophia	Omnitrophales	Omnitrophaceae	Candidatus_Omnitrophus	uncultured_bacterium
ASV_1164	21e8393974019b20dc0d8cb1e628b4a1	d__Bacteria	Verrucomicrobiota	Omnitrophia	Omnitrophales	Omnitrophaceae	Candidatus_Omnitrophus	uncultured_bacterium
ASV_1165	738bb8fad62eceb8128478e9d12ad161	d__Bacteria	Verrucomicrobiota	Omnitrophia	Omnitrophales	Omnitrophaceae	Candidatus_Omnitrophus	uncultured_bacterium
ASV_1166	4acee47192f4a2cae85a45b107b6df0d	d__Bacteria	Verrucomicrobiota	Omnitrophia	Omnitrophales	Omnitrophaceae	Candidatus_Omnitrophus	uncultured_bacterium
ASV_1167	e64a73ec507a4382034910d1e96369f4	d__Bacteria	Verrucomicrobiota	Omnitrophia	Omnitrophales	Omnitrophaceae	Candidatus_Omnitrophus	uncultured_bacterium
ASV_1168	39eacce6701d4e5345e268c1db54e83d	d__Bacteria	Verrucomicrobiota	Omnitrophia	Omnitrophales	Omnitrophaceae	Candidatus_Omnitrophus	uncultured_bacterium
ASV_1169	285107fef54eaeb066b9f6bdb3d1ec86	d__Bacteria	Verrucomicrobiota	Omnitrophia	Omnitrophales	Omnitrophaceae	Candidatus_Omnitrophus	uncultured_bacterium
ASV_117	2b3d14962404735c9b9a9a5d969663f7	d__Bacteria	Patescibacteria	Parcubacteria	Parcubacteria	Parcubacteria	Parcubacteria	uncultured_Parcubacteria
ASV_1170	6f13c4c8138ac7cbe4a40fdc8e9bdd80	d__Bacteria	Verrucomicrobiota	Omnitrophia	Omnitrophales	Omnitrophaceae	Candidatus_Omnitrophus	uncultured_bacterium
ASV_1171	f0ffe96f7a812e1eee5d6b7e40de343f	d__Bacteria	Verrucomicrobiota	Omnitrophia	Omnitrophales	Omnitrophaceae	Candidatus_Omnitrophus	uncultured_bacterium
ASV_1172	2a7492aa565c0ff9fc0d3eb074d76243	d__Bacteria	Verrucomicrobiota	Omnitrophia	Omnitrophales	Omnitrophaceae	Candidatus_Omnitrophus	uncultured_bacterium
ASV_1173	e98771d0011f2f91de4ab7ab05a7b15f	d__Bacteria	Verrucomicrobiota	Omnitrophia	Omnitrophales	Omnitrophales	Omnitrophales	uncultured_bacterium
ASV_1174	0a03773ea8a39d1b819a827d3c30568c	d__Bacteria	Verrucomicrobiota	Omnitrophia	Omnitrophales	Omnitrophales	Omnitrophales	uncultured_bacterium
ASV_1175	12f691777c787d00b8fded2d108be92d	d__Bacteria	Verrucomicrobiota	Omnitrophia	Omnitrophales	Omnitrophaceae	Candidatus_Omnitrophus	uncultured_bacterium
ASV_1176	7f551a45f0c0cc8248ef23f1cce3d47d	d__Bacteria	Verrucomicrobiota	Omnitrophia	Omnitrophales	Omnitrophaceae	Candidatus_Omnitrophus	uncultured_bacterium
ASV_1177	378d4e6a7d91980eaae69820b2946b7b	d__Bacteria	Verrucomicrobiota	Omnitrophia	Omnitrophales	Omnitrophaceae	Candidatus_Omnitrophus	uncultured_bacterium
ASV_1178	b84504a910ac6edb4dfa8f087d10911d	d__Bacteria	Verrucomicrobiota	Omnitrophia	Omnitrophales	Omnitrophaceae	Candidatus_Omnitrophus	uncultured_bacterium
ASV_1179	81b114175965016256c34a5dc278bcdb	d__Bacteria	Verrucomicrobiota	Verrucomicrobiae	Opitutales	Opitutaceae	Lacunisphaera	NA
ASV_118	87df1f6d1c6291a7d5df8d92ebc35949	d__Bacteria	Patescibacteria	Parcubacteria	Candidatus_Nomurabacteria	Candidatus_Nomurabacteria	Candidatus_Nomurabacteria	Candidatus_Nomurabacteria
ASV_1180	457e8d911a2608e69f6d1c095f4357f6	d__Bacteria	Verrucomicrobiota	Verrucomicrobiae	Opitutales	Opitutaceae	Lacunisphaera	uncultured_bacterium
ASV_1181	2bc5027567a7bcb0a2bfa94ab0ebcb7a	d__Bacteria	Verrucomicrobiota	Verrucomicrobiae	Opitutales	Opitutaceae	Opitutus	NA
ASV_1182	e4362b3f0f61a7ba8f97b16509a23767	d__Bacteria	Verrucomicrobiota	Verrucomicrobiae	Opitutales	Opitutaceae	Opitutus	NA
ASV_1183	c1c6eb1ffd74be78037dc33df81cb2e7	d__Bacteria	Verrucomicrobiota	Verrucomicrobiae	Verrucomicrobiales	Verrucomicrobiaceae	Prosthecobacter	metagenome
ASV_1184	32b96e47650dda18e7e312dae43886d0	d__Bacteria	Verrucomicrobiota	Verrucomicrobiae	Verrucomicrobiales	Verrucomicrobiaceae	Prosthecobacter	NA
ASV_1185	46cb0161377ebc0ca0fb7a9b5ac56164	d__Bacteria	Verrucomicrobiota	Verrucomicrobiae	Verrucomicrobiales	Verrucomicrobiaceae	uncultured	uncultured_Verrucomicrobia
ASV_1186	dfa833b266bd2993b86feab3617b34c3	d__Bacteria	Verrucomicrobiota	Verrucomicrobiae	Verrucomicrobiales	Akkermansiaceae	Akkermansia	Akkermansia_muciniphila
ASV_1187	210b2ccd79e75069108fb2cc8e29b1f3	d__Bacteria	Verrucomicrobiota	Verrucomicrobiae	Verrucomicrobiales	Rubritaleaceae	Luteolibacter	Verrucomicrobia_bacterium
ASV_1188	3573e770d439767903a3addae4d82340	d__Bacteria	Verrucomicrobiota	Verrucomicrobiae	Verrucomicrobiales	Rubritaleaceae	Luteolibacter	NA
ASV_1189	0069857a97173b20708086d130833dea	d__Bacteria	Verrucomicrobiota	Verrucomicrobiae	Chthoniobacterales	Chthoniobacteraceae	Chthoniobacter	uncultured_bacterium
ASV_119	965e299de86438c5699d7ac5114a87c9	d__Bacteria	Patescibacteria	Parcubacteria	Candidatus_Vogelbacteria	Candidatus_Vogelbacteria	Candidatus_Vogelbacteria	NA
ASV_1190	2a551d7c853a208501ecc552df9aa766	d__Bacteria	Verrucomicrobiota	Verrucomicrobiae	Methylacidiphilales	Methylacidiphilaceae	uncultured	candidate_division
ASV_1191	e65169ae8472f3098d325d6aaae9fa73	d__Bacteria	Verrucomicrobiota	Verrucomicrobiae	Methylacidiphilales	Methylacidiphilaceae	uncultured	uncultured_bacterium
ASV_1192	93c2852b7efa200150ca26ad3e45879c	d__Bacteria	Verrucomicrobiota	Verrucomicrobiae	Methylacidiphilales	Methylacidiphilaceae	uncultured	uncultured_bacterium
ASV_1193	3d35f58035bad12d2503205dd335794b	d__Bacteria	Verrucomicrobiota	Verrucomicrobiae	Methylacidiphilales	Methylacidiphilaceae	uncultured	uncultured_bacterium
ASV_1194	d47bb18640670d59a43d732430cdace8	d__Bacteria	Verrucomicrobiota	Verrucomicrobiae	S-BQ2-57_soil_group	S-BQ2-57_soil_group	S-BQ2-57_soil_group	uncultured_bacterium
ASV_1195	52e8de881a07a12fa7334a152ab28721	d__Bacteria	Verrucomicrobiota	Verrucomicrobiae	S-BQ2-57_soil_group	S-BQ2-57_soil_group	S-BQ2-57_soil_group	uncultured_Verrucomicrobia
ASV_1196	a198d8d7ee80691b3fa4392f716b0654	d__Bacteria	Verrucomicrobiota	Verrucomicrobiae	Pedosphaerales	Pedosphaeraceae	Pedosphaeraceae	NA
ASV_1197	dbf211ff8afd2903cef9d9c28081759b	d__Bacteria	Verrucomicrobiota	Verrucomicrobiae	Pedosphaerales	Pedosphaeraceae	Pedosphaeraceae	metagenome
ASV_1198	e1164c7097b9cae39929e8a903a3653b	d__Bacteria	Verrucomicrobiota	Verrucomicrobiae	Pedosphaerales	Pedosphaeraceae	Pedosphaeraceae	uncultured_bacterium
ASV_1199	49abf1aaf9611e2c4fde68e78d9fde2a	d__Bacteria	Verrucomicrobiota	Verrucomicrobiae	Pedosphaerales	Pedosphaeraceae	Pedosphaeraceae	uncultured_bacterium
ASV_12	3ef7f334b2ee20e1c103c8444f947b4a	d__Bacteria	Patescibacteria	Parcubacteria	Candidatus_Wolfebacteria	Candidatus_Wolfebacteria	Candidatus_Wolfebacteria	Candidatus_Wolfebacteria
ASV_120	13f06f42b399b630e35d5b0a8d8fdbb4	d__Bacteria	Patescibacteria	Parcubacteria	Candidatus_Vogelbacteria	Candidatus_Vogelbacteria	Candidatus_Vogelbacteria	uncultured_bacterium
ASV_1200	f24a22b4208fad9b4829ac609a2cac83	d__Bacteria	Verrucomicrobiota	Verrucomicrobiae	Pedosphaerales	Pedosphaeraceae	Pedosphaeraceae	uncultured_bacterium
ASV_1201	1b83d5f4f96319866a14cfe6655643ac	d__Bacteria	Verrucomicrobiota	Verrucomicrobiae	Pedosphaerales	Pedosphaeraceae	Pedosphaeraceae	uncultured_bacterium
ASV_1202	328d847fddbdcc789975c24cb4aecb00	d__Bacteria	Verrucomicrobiota	Verrucomicrobiae	Pedosphaerales	Pedosphaeraceae	Pedosphaeraceae	uncultured_bacterium
ASV_1203	fe4a5bbb590307eb2fd1c1548d461f26	d__Bacteria	Verrucomicrobiota	Verrucomicrobiae	Pedosphaerales	Pedosphaeraceae	DEV008	uncultured_bacterium
ASV_1204	8b6588be6876975ed119abc5e10b735f	d__Bacteria	Verrucomicrobiota	Verrucomicrobiae	Pedosphaerales	Pedosphaeraceae	NA	NA
ASV_1205	f91d06e4eefeb8ca49cee11e3b43d8f6	d__Bacteria	Verrucomicrobiota	Verrucomicrobiae	Pedosphaerales	Pedosphaeraceae	NA	NA
ASV_1206	8260904129148b699b3cc9d385dc873c	d__Bacteria	Verrucomicrobiota	Verrucomicrobiae	Pedosphaerales	Pedosphaeraceae	ADurb.Bin118	uncultured_bacterium
ASV_1207	16fe1f1d3eebcc13160c1e8befe18384	d__Bacteria	Verrucomicrobiota	Verrucomicrobiae	Pedosphaerales	Pedosphaeraceae	uncultured	metagenome
ASV_1208	1ab10fede612e01b09fccd426662661b	d__Bacteria	Verrucomicrobiota	Verrucomicrobiae	Pedosphaerales	Pedosphaeraceae	uncultured	NA
ASV_1209	73d4ebf3d16ffee4d42fb026fed3303a	d__Bacteria	Verrucomicrobiota	Verrucomicrobiae	Pedosphaerales	Pedosphaeraceae	Ellin516	uncultured_bacterium
ASV_121	5a5642ca278ad80993470447f03faba7	d__Bacteria	Patescibacteria	Parcubacteria	Candidatus_Vogelbacteria	Candidatus_Vogelbacteria	Candidatus_Vogelbacteria	uncultured_Parcubacteria
ASV_1210	63a78f383e8d7cea1ece74aa432688f7	d__Bacteria	Verrucomicrobiota	Omnitrophia	Omnitrophales	Omnitrophaceae	Candidatus_Omnitrophus	uncultured_bacterium
ASV_1211	68086bd7d49ed55bf0ea6ae5e58d883b	d__Bacteria	Verrucomicrobiota	Kiritimatiellae	WCHB1-41	WCHB1-41	WCHB1-41	NA
ASV_1212	9af28978093fd42e1122979ae922ecb5	d__Bacteria	Verrucomicrobiota	Kiritimatiellae	WCHB1-41	WCHB1-41	WCHB1-41	NA
ASV_1213	871ef9bc3c54665e7e328fbe77c98962	d__Bacteria	Verrucomicrobiota	Omnitrophia	Omnitrophales	Omnitrophaceae	Candidatus_Omnitrophus	uncultured_bacterium
ASV_1214	ed0d020f71a03f810bb30137d9d9c0e7	d__Bacteria	Verrucomicrobiota	Chlamydiae	LD1-PA32	LD1-PA32	LD1-PA32	uncultured_bacterium
ASV_1215	da91a5718d0d7d2ec62fbf8a62adf3ea	d__Bacteria	Verrucomicrobiota	Chlamydiae	LD1-PA32	LD1-PA32	LD1-PA32	uncultured_bacterium
ASV_1216	4e6a78cc969015470a89ede57cb64d02	d__Bacteria	Planctomycetota	Pla4_lineage	Pla4_lineage	Pla4_lineage	Pla4_lineage	uncultured_bacterium
ASV_1217	6f63a68ce156ee335fc9c82549cd1ae7	d__Bacteria	Planctomycetota	Pla4_lineage	Pla4_lineage	Pla4_lineage	Pla4_lineage	uncultured_bacterium
ASV_1218	f41e0205804fcd839394725bfa1cb1d9	d__Bacteria	Planctomycetota	Pla4_lineage	Pla4_lineage	Pla4_lineage	Pla4_lineage	uncultured_bacterium
ASV_1219	310b60a147ded4247dc95035443f30ce	d__Bacteria	Planctomycetota	Pla4_lineage	Pla4_lineage	Pla4_lineage	Pla4_lineage	uncultured_bacterium
ASV_122	c38b13e7e706f16009dab96b74749562	d__Bacteria	Patescibacteria	Parcubacteria	NA	NA	NA	NA
ASV_1220	51629839f6f4f3ef9a2f58a70912932e	d__Bacteria	Planctomycetota	Pla4_lineage	Pla4_lineage	Pla4_lineage	Pla4_lineage	uncultured_Planctomycetaceae
ASV_1221	4ae0166d2e6c8f9da9cb309aaf056549	d__Bacteria	Planctomycetota	OM190	OM190	OM190	OM190	uncultured_bacterium
ASV_1222	30a54a2ab64bfec85f115b04a931d4c1	d__Bacteria	Planctomycetota	Planctomycetes	Gemmatales	Gemmataceae	uncultured	NA
ASV_1223	ae587c211a4b47ad3cd5aa00eddc15c3	d__Bacteria	Planctomycetota	Planctomycetes	Gemmatales	Gemmataceae	uncultured	NA
ASV_1224	e54985535387d7d6d284bf9feff02014	d__Bacteria	Planctomycetota	Planctomycetes	Gemmatales	Gemmataceae	uncultured	uncultured_bacterium
ASV_1225	ace09574dd055b0220125967debf7080	d__Bacteria	Planctomycetota	Planctomycetes	Gemmatales	Gemmataceae	Fimbriiglobus	NA
ASV_1226	898160826bfd86ff672f1555528cc336	d__Bacteria	Planctomycetota	Planctomycetes	Gemmatales	Gemmataceae	uncultured	uncultured_bacterium
ASV_1227	b2e2a0772358dc1385f8c5a1a77ab255	d__Bacteria	Planctomycetota	Planctomycetes	Pirellulales	Pirellulaceae	uncultured	uncultured_Planctomycetaceae
ASV_1228	720254a4580f5b5550907e382b41ebb7	d__Bacteria	Planctomycetota	Planctomycetes	Pirellulales	Pirellulaceae	uncultured	uncultured_soil
ASV_1229	569d013fb13f51b589151d52b05332eb	d__Bacteria	Planctomycetota	Planctomycetes	Pirellulales	Pirellulaceae	Pirellula	uncultured_Planctomycetales
ASV_123	3115fb5e53440d4d9778f0993e174d62	d__Bacteria	Patescibacteria	Parcubacteria	Candidatus_Azambacteria	Candidatus_Azambacteria	Candidatus_Azambacteria	NA
ASV_1230	7b110995ba42ff5360e4449295150364	d__Bacteria	Planctomycetota	Planctomycetes	Pirellulales	Pirellulaceae	Pirellula	uncultured_bacterium
ASV_1231	a046535a622634f88bec714e4bcb336a	d__Bacteria	Planctomycetota	Planctomycetes	Pirellulales	Pirellulaceae	Pirellula	Pirellula_sp.
ASV_1232	8aec720cfbdd7ada59e3a22ae4774b35	d__Bacteria	Planctomycetota	Planctomycetes	Pirellulales	Pirellulaceae	Pir1_lineage	NA
ASV_1233	4ad7af5782d7bf041110a581f9f1d4aa	d__Bacteria	Planctomycetota	Planctomycetes	Pirellulales	Pirellulaceae	uncultured	uncultured_bacterium
ASV_1234	0f32df73e19b8f10394da18d3bdd04a9	d__Bacteria	Planctomycetota	Planctomycetes	Pirellulales	Pirellulaceae	uncultured	uncultured_bacterium
ASV_1235	2b25eafed21f05e42a31c8cc253ec34a	d__Bacteria	Planctomycetota	Planctomycetes	Pirellulales	Pirellulaceae	uncultured	uncultured_bacterium
ASV_1236	a799a67cf8e6fe248171c3528212fd9f	d__Bacteria	Planctomycetota	Phycisphaerae	Phycisphaerales	Phycisphaeraceae	SM1A02	uncultured_prokaryote
ASV_1237	46afd8f26949dfe0dce14c2de6e2c83d	d__Bacteria	Planctomycetota	Phycisphaerae	CCM11a	CCM11a	CCM11a	uncultured_Planctomycetaceae
ASV_1238	f7aaa2009d1b848a59e94269f2fc394d	d__Bacteria	Planctomycetota	Phycisphaerae	CCM11a	CCM11a	CCM11a	uncultured_Planctomycetaceae
ASV_1239	40230a8c293c6086e502f41416e0e9c9	d__Bacteria	Planctomycetota	Phycisphaerae	Phycisphaerales	AKAU3564_sediment_group	AKAU3564_sediment_group	NA
ASV_124	89348f4e98229969b973827f24ff16bc	d__Bacteria	Patescibacteria	Parcubacteria	Candidatus_Azambacteria	Candidatus_Azambacteria	Candidatus_Azambacteria	NA
ASV_1240	19c3685949f3dcaaef45b688ef58c679	d__Bacteria	Planctomycetota	Phycisphaerae	mle1-8	mle1-8	mle1-8	uncultured_bacterium
ASV_1241	f842e63c3c099d7ac73caa45f76c24b4	d__Bacteria	Planctomycetota	OM190	OM190	OM190	OM190	uncultured_bacterium
ASV_1242	5a2f23e98ba5e30dbb07d8754dc4a376	d__Bacteria	Planctomycetota	Brocadiae	Brocadiales	GWA2-50-13	GWA2-50-13	NA
ASV_1243	aa6e4d66ee4ac1f0f7dd054d87c574be	d__Bacteria	Planctomycetota	Brocadiae	Brocadiales	Brocadiaceae	Candidatus_Brocadia	Planctomycetes_bacterium
ASV_1244	cf54bf0d09b6f1f2de4eddb4871a28e9	d__Bacteria	Planctomycetota	Brocadiae	Brocadiales	Brocadiaceae	Candidatus_Brocadia	Planctomycetes_bacterium
ASV_1245	6a597d81b11ae54c782573d6bba405aa	d__Bacteria	Planctomycetota	Brocadiae	Brocadiales	Brocadiaceae	Candidatus_Brocadia	Planctomycetes_bacterium
ASV_1246	341d3dbbfd0ca90a7ab27a111f69341c	d__Bacteria	Planctomycetota	Pla4_lineage	Pla4_lineage	Pla4_lineage	Pla4_lineage	uncultured_planctomycete
ASV_1247	a4761a1df2ba96d60f176b5e6fd92158	d__Bacteria	Actinobacteriota	Coriobacteriia	CG2-30-50-142	CG2-30-50-142	CG2-30-50-142	uncultured_bacterium
ASV_1248	eda62168c6916f854ca109035c17a734	d__Bacteria	Actinobacteriota	Coriobacteriia	OPB41	OPB41	OPB41	uncultured_bacterium
ASV_1249	a419c51c25ea54bb703c27b5c4dc47b2	d__Bacteria	Actinobacteriota	Coriobacteriia	OPB41	OPB41	OPB41	uncultured_bacterium
ASV_125	fa8cc01dabfa43452bbf5d13569221b9	d__Bacteria	Patescibacteria	Parcubacteria	Candidatus_Azambacteria	Candidatus_Azambacteria	Candidatus_Azambacteria	Entomoplasmatales_bacterium
ASV_1250	8456d5c5444fdd1c12fd65d908300ff0	d__Bacteria	Actinobacteriota	Coriobacteriia	OPB41	OPB41	OPB41	uncultured_Coriobacteriia
ASV_1251	320a3dd5a189028e6adb23ad306a8091	d__Bacteria	Cyanobacteria	Sericytochromatia	Sericytochromatia	Sericytochromatia	Sericytochromatia	uncultured_bacterium
ASV_1252	c97c30b05503126edf74ed74a012a4ed	d__Bacteria	Cyanobacteria	Sericytochromatia	Sericytochromatia	Sericytochromatia	Sericytochromatia	uncultured_bacterium
ASV_1253	efab8bffe51701c5e188fe8a49868600	d__Bacteria	Cyanobacteria	Sericytochromatia	Sericytochromatia	Sericytochromatia	Sericytochromatia	uncultured_bacterium
ASV_1254	9fa5f4f2dd33136c460b06e4d3b6d525	d__Bacteria	Cyanobacteria	Vampirivibrionia	Gastranaerophilales	Gastranaerophilales	Gastranaerophilales	uncultured_organism
ASV_1255	2bf739b12f642490beeaee4dce213fe7	d__Bacteria	Cyanobacteria	Vampirivibrionia	Obscuribacterales	Obscuribacteraceae	Candidatus_Obscuribacter	uncultured_bacterium
ASV_1256	a917c28499783484b699fbe2805aa417	d__Bacteria	Actinobacteriota	Thermoleophilia	Gaiellales	uncultured	uncultured	metagenome
ASV_1257	33c4a6c5ec0f8c0b1abf52fa104de521	d__Bacteria	Actinobacteriota	Thermoleophilia	Gaiellales	uncultured	uncultured	Gaiella_sp.
ASV_1258	d6eff94f64955d5f7c886bb97cc0c01e	d__Bacteria	Actinobacteriota	Thermoleophilia	Gaiellales	uncultured	uncultured	uncultured_Rubrobacteraceae
ASV_1259	11b516d15de5f0d129578e02dc0ab190	d__Bacteria	Actinobacteriota	Thermoleophilia	Gaiellales	uncultured	uncultured	uncultured_Rubrobacteraceae
ASV_126	500d40c1e078956d58cadadd83f2ba76	d__Bacteria	Patescibacteria	Parcubacteria	Candidatus_Ryanbacteria	Candidatus_Ryanbacteria	Candidatus_Ryanbacteria	Candidatus_Ryanbacteria
ASV_1260	cbdf3be3133acf06c11e5b6c989f2d70	d__Bacteria	Actinobacteriota	Thermoleophilia	Solirubrobacterales	NA	NA	NA
ASV_1261	246ca11c5f3f11199bcbb8e37a787a69	d__Bacteria	Actinobacteriota	Thermoleophilia	Solirubrobacterales	NA	NA	NA
ASV_1262	497398a1a80aa75102373f32bccdfb66	d__Bacteria	Actinobacteriota	Thermoleophilia	Solirubrobacterales	67-14	67-14	NA
ASV_1263	21a1a0f15108b94e080b2f9cdade59c7	d__Bacteria	Actinobacteriota	Thermoleophilia	Solirubrobacterales	67-14	67-14	NA
ASV_1264	95c981235a3adbbe37f0735107fa889f	d__Bacteria	Actinobacteriota	Thermoleophilia	Solirubrobacterales	67-14	67-14	NA
ASV_1265	9454bbed69e6eb3fcb7d7c9843a6a321	d__Bacteria	Actinobacteriota	Thermoleophilia	Solirubrobacterales	67-14	67-14	NA
ASV_1266	9b2414ba1544f315df332206d0df2645	d__Bacteria	Actinobacteriota	Thermoleophilia	Solirubrobacterales	NA	NA	NA
ASV_1267	b8b93afda806bce2fb6bd2293292e198	d__Bacteria	Actinobacteriota	Thermoleophilia	Solirubrobacterales	67-14	67-14	NA
ASV_1268	530a4a0cbc55209fcc090ae9aa01b81f	d__Bacteria	Actinobacteriota	Thermoleophilia	Solirubrobacterales	67-14	67-14	uncultured_bacterium
ASV_1269	c27297ac1d51d9ae652ebae92b929cc2	d__Bacteria	Actinobacteriota	Thermoleophilia	NA	NA	NA	NA
ASV_127	b66bff2a04a1ba43efdda3ae60031724	d__Bacteria	Patescibacteria	Parcubacteria	Candidatus_Giovannonibacteria	Candidatus_Giovannonibacteria	Candidatus_Giovannonibacteria	uncultured_bacterium
ASV_1270	6f973d8b2581f0330a5122c61e476d3f	d__Bacteria	Actinobacteriota	Thermoleophilia	Gaiellales	uncultured	uncultured	NA
ASV_1271	92aec526bf7f77ff9d51dbbaceed1012	d__Bacteria	Actinobacteriota	Thermoleophilia	Gaiellales	Gaiellaceae	Gaiella	NA
ASV_1272	a231e23567f9590b2eceb159dc0dd595	d__Bacteria	Actinobacteriota	Thermoleophilia	Gaiellales	Gaiellaceae	Gaiella	uncultured_bacterium
ASV_1273	d92df08312379c93c87b16eaf70030d6	d__Bacteria	Actinobacteriota	Thermoleophilia	Gaiellales	uncultured	uncultured	NA
ASV_1274	7fdde3c7fa1b3ae4898831280f021e18	d__Bacteria	Actinobacteriota	Thermoleophilia	Gaiellales	Gaiellaceae	Gaiella	NA
ASV_1275	9d8b7b1abbd7136ced281112c47ce9ba	d__Bacteria	Actinobacteriota	Thermoleophilia	Gaiellales	NA	NA	NA
ASV_1276	547fde65dab2782e3cd9228d659445c8	d__Bacteria	Actinobacteriota	Actinobacteria	Streptomycetales	Streptomycetaceae	Streptomyces	NA
ASV_1277	9cd72e9782389c563c1c1c9d3ddc3b79	d__Bacteria	Actinobacteriota	Actinobacteria	Streptomycetales	Streptomycetaceae	Streptomyces	NA
ASV_1278	658eebc784071ddd4ef4de8e3f9afeca	d__Bacteria	Actinobacteriota	Actinobacteria	Streptomycetales	Streptomycetaceae	Streptomyces	NA
ASV_1279	b0122e6168024d7d5495f38b3051b8e7	d__Bacteria	Actinobacteriota	Actinobacteria	Streptomycetales	Streptomycetaceae	Streptomyces	NA
ASV_128	2009c46f94f3871b7d5bfe32e125f93e	d__Bacteria	Patescibacteria	Parcubacteria	Candidatus_Giovannonibacteria	Candidatus_Giovannonibacteria	Candidatus_Giovannonibacteria	uncultured_bacterium
ASV_1280	9c8fe4f590ed08b997a8ca49bb3bb647	d__Bacteria	Actinobacteriota	Actinobacteria	Corynebacteriales	Nocardiaceae	Rhodococcus	NA
ASV_1281	4a7f867d55034fd3b2b4b28e0b1dda36	d__Bacteria	Actinobacteriota	Actinobacteria	Corynebacteriales	Nocardiaceae	Rhodococcus	NA
ASV_1282	290b2ac223309e3744e7f9511c6482c1	d__Bacteria	Actinobacteriota	Actinobacteria	Corynebacteriales	Nocardiaceae	Rhodococcus	NA
ASV_1283	67061bf2887ea44ff051895481bc7d5c	d__Bacteria	Actinobacteriota	Actinobacteria	Corynebacteriales	Corynebacteriaceae	Lawsonella	uncultured_bacterium
ASV_1284	5bcaa850577845fc52093035c5ce4dbc	d__Bacteria	Actinobacteriota	Actinobacteria	Corynebacteriales	Nocardiaceae	Gordonia	NA
ASV_1285	6673f05abeb9f80047ecdb36a9b890b4	d__Bacteria	Actinobacteriota	Actinobacteria	Corynebacteriales	Nocardiaceae	Gordonia	NA
ASV_1286	d73ff1ddc29eb0cd747db69caed619a0	d__Bacteria	Actinobacteriota	Actinobacteria	Corynebacteriales	Nocardiaceae	Gordonia	NA
ASV_1287	e9fe7b0a548c22a52d819a578e4eacba	d__Bacteria	Actinobacteriota	Actinobacteria	Corynebacteriales	Tsukamurellaceae	Tsukamurella	Tsukamurella_paurometabola
ASV_1288	a515794db9b34f3bf7539281aded7e93	d__Bacteria	Actinobacteriota	Actinobacteria	Corynebacteriales	Tsukamurellaceae	Tsukamurella	NA
ASV_1289	3860b59456dcb0c496fe9f0bb0680bbd	d__Bacteria	Actinobacteriota	Actinobacteria	Corynebacteriales	Tsukamurellaceae	Tsukamurella	NA
ASV_129	7b8e637f8d90e5b3c204d5984246fdea	d__Bacteria	Patescibacteria	Parcubacteria	Candidatus_Giovannonibacteria	Candidatus_Giovannonibacteria	Candidatus_Giovannonibacteria	uncultured_bacterium
ASV_1290	cd675073c2f19f67c6d99b8f21e6c631	d__Bacteria	Actinobacteriota	Actinobacteria	Corynebacteriales	Mycobacteriaceae	Mycobacterium	NA
ASV_1291	18731d80f49ed91b1eb1c865c2ce41ca	d__Bacteria	Actinobacteriota	Actinobacteria	Corynebacteriales	Corynebacteriaceae	Corynebacterium	Corynebacterium_kroppenstedtii
ASV_1292	20cac722e4c79ef8e001ba1a17ef9533	d__Bacteria	Actinobacteriota	Actinobacteria	Corynebacteriales	Corynebacteriaceae	Corynebacterium	NA
ASV_1293	b40ab2a6292c346f80cb6a1cde1db757	d__Bacteria	Actinobacteriota	Actinobacteria	Corynebacteriales	Corynebacteriaceae	Corynebacterium	NA
ASV_1294	d4e740bc5c2587cbbb188e8e30026611	d__Bacteria	Actinobacteriota	Actinobacteria	Corynebacteriales	Corynebacteriaceae	Corynebacterium	Corynebacterium_tuberculostearicum
ASV_1295	c1b7f821f5866599077a9751b477bdc2	d__Bacteria	Actinobacteriota	Actinobacteria	Corynebacteriales	Corynebacteriaceae	Corynebacterium	NA
ASV_1296	ee456d542f5866ebb22a3fdbd45f48ba	d__Bacteria	Actinobacteriota	Actinobacteria	Corynebacteriales	Nocardiaceae	Nocardia	NA
ASV_1297	76b9b8b92b56c5c25319bee8fbab0855	d__Bacteria	Actinobacteriota	Actinobacteria	Corynebacteriales	Nocardiaceae	Nocardia	Nocardia_nova
ASV_1298	9c7762885db6f2132f9dd191b408b7c6	d__Bacteria	Actinobacteriota	Actinobacteria	Frankiales	Geodermatophilaceae	Blastococcus	NA
ASV_1299	837fde4b27031d43853e75b289ff22aa	d__Bacteria	Actinobacteriota	Actinobacteria	Streptosporangiales	Thermomonosporaceae	Actinomadura	NA
ASV_13	d6af3fe4ba916d2b780b8931dfac8bf9	d__Bacteria	Patescibacteria	Parcubacteria	Candidatus_Wolfebacteria	Candidatus_Wolfebacteria	Candidatus_Wolfebacteria	Candidatus_Wolfebacteria
ASV_130	b6d694f763d83fa978635f37207f4be0	d__Bacteria	Patescibacteria	Parcubacteria	Candidatus_Giovannonibacteria	Candidatus_Giovannonibacteria	Candidatus_Giovannonibacteria	uncultured_bacterium
ASV_1300	589cb61e83f84a67e78ed5f29f9f7876	d__Bacteria	Actinobacteriota	Actinobacteria	Pseudonocardiales	Pseudonocardiaceae	Pseudonocardia	NA
ASV_1301	e12c44e09054f4da1541e215d93a6afe	d__Bacteria	Actinobacteriota	Actinobacteria	Pseudonocardiales	Pseudonocardiaceae	Pseudonocardia	NA
ASV_1302	b02a8d33d018119dedb2db15db887bfd	d__Bacteria	Actinobacteriota	Actinobacteria	Propionibacteriales	Propionibacteriaceae	Cutibacterium	NA
ASV_1303	991a5907c1768685a89d38bcfd438847	d__Bacteria	Actinobacteriota	Actinobacteria	Propionibacteriales	Propionibacteriaceae	Cutibacterium	NA
ASV_1304	f68348c03b9d255b8702ff45dab672f8	d__Bacteria	Actinobacteriota	Actinobacteria	Propionibacteriales	Nocardioidaceae	Nocardioides	NA
ASV_1305	e73f4fd510ab8e6c386ee15c8363ea9e	d__Bacteria	Actinobacteriota	Actinobacteria	Propionibacteriales	Nocardioidaceae	Nocardioides	NA
ASV_1306	3e595a974cd7f68bff9256f5cf78a4b5	d__Bacteria	Actinobacteriota	Actinobacteria	Propionibacteriales	Nocardioidaceae	Nocardioides	Nocardioides_albus
ASV_1307	6ea3bee5d94323c979657de7a7cffe5f	d__Bacteria	Actinobacteriota	Actinobacteria	Propionibacteriales	Nocardioidaceae	Nocardioides	NA
ASV_1308	5448b15f089e74d7d646cd88e87abb73	d__Bacteria	Actinobacteriota	Actinobacteria	Propionibacteriales	Nocardioidaceae	Nocardioides	NA
ASV_1309	27147a1746a357462df2d229880ebf53	d__Bacteria	Actinobacteriota	Actinobacteria	Propionibacteriales	Nocardioidaceae	Nocardioides	NA
ASV_131	648a98649b4d8d626a8047cc7f2b0797	d__Bacteria	Patescibacteria	Parcubacteria	Candidatus_Giovannonibacteria	Candidatus_Giovannonibacteria	Candidatus_Giovannonibacteria	uncultured_bacterium
ASV_1310	0806e8070bba17f5640fdfebb7bd942c	d__Bacteria	Actinobacteriota	Actinobacteria	Propionibacteriales	Nocardioidaceae	Nocardioides	NA
ASV_1311	94ce4d2a16b5206ffdedbee5c45ec866	d__Bacteria	Actinobacteriota	Actinobacteria	Propionibacteriales	Nocardioidaceae	Nocardioides	Nocardioides_furvisabuli
ASV_1312	f300e53efd17905b0b4552aa256368a6	d__Bacteria	Actinobacteriota	Actinobacteria	Propionibacteriales	Nocardioidaceae	Nocardioides	NA
ASV_1313	df3f8b588a660a1d2947fc07f78c4755	d__Bacteria	Actinobacteriota	Actinobacteria	Propionibacteriales	Nocardioidaceae	Nocardioides	NA
ASV_1314	7f1af66cdff33b466c6c8cc5e222bde1	d__Bacteria	Actinobacteriota	Actinobacteria	Propionibacteriales	Nocardioidaceae	Nocardioides	NA
ASV_1315	09a910e3133dfcd361057b0a196d047b	d__Bacteria	Actinobacteriota	Actinobacteria	Propionibacteriales	Nocardioidaceae	Nocardioides	NA
ASV_1316	c7ba2aae94cbe0284443a7c62f35dad0	d__Bacteria	Actinobacteriota	Actinobacteria	Micrococcales	Micrococcaceae	Paenarthrobacter	NA
ASV_1317	844b818a278a5edf276ec179451c96f4	d__Bacteria	Actinobacteriota	Actinobacteria	Micrococcales	Micrococcaceae	Paenarthrobacter	NA
ASV_1318	42fbddad8a098579cf2412325c7aaaa9	d__Bacteria	Actinobacteriota	Actinobacteria	Micrococcales	Micrococcaceae	Arthrobacter	NA
ASV_1319	d1316b26e5350da36e6456499ecdfe18	d__Bacteria	Actinobacteriota	Actinobacteria	Micrococcales	Micrococcaceae	NA	NA
ASV_132	67a699ece145a7d90132f6bb3c9de5af	d__Bacteria	Patescibacteria	Parcubacteria	UBA9983	UBA9983	UBA9983	Candidatus_Nomurabacteria
ASV_1320	c1d8f746065975c3dc82d29b9eee6f45	d__Bacteria	Actinobacteriota	Actinobacteria	Micrococcales	Micrococcaceae	NA	NA
ASV_1321	97f602961e3a1d82f7a7e2be58cd4df7	d__Bacteria	Actinobacteriota	Actinobacteria	Micrococcales	Micrococcaceae	NA	NA
ASV_1322	0778e6c69359a25eaa095c52d1f8df12	d__Bacteria	Actinobacteriota	Actinobacteria	Micrococcales	Micrococcaceae	Glutamicibacter	NA
ASV_1323	5aadeddbcf4780ee0a153e925062be7a	d__Bacteria	Actinobacteriota	Actinobacteria	Micrococcales	Micrococcaceae	Glutamicibacter	NA
ASV_1324	f2384a4c79b44a932e189292b6543bfe	d__Bacteria	Actinobacteriota	Actinobacteria	Micrococcales	Micrococcaceae	Arthrobacter	NA
ASV_1325	ddc89d182a9a3274529f95027cf70dfb	d__Bacteria	Actinobacteriota	Actinobacteria	Micrococcales	Micrococcaceae	Pseudarthrobacter	NA
ASV_1326	20c5154684cdad58eb89305ab898a3c0	d__Bacteria	Actinobacteriota	Actinobacteria	Micrococcales	Micrococcaceae	Paenarthrobacter	NA
ASV_1327	cd194540a1914fa7b817e906d91e6b73	d__Bacteria	Actinobacteriota	Actinobacteria	Micrococcales	Micrococcaceae	Micrococcus	NA
ASV_1328	3f3a0eaeea9c0690b6ede1b17b4fd8ce	d__Bacteria	Actinobacteriota	Actinobacteria	Bifidobacteriales	Bifidobacteriaceae	Bifidobacterium	Bifidobacterium_adolescentis
ASV_1329	2b868acb906ca5a23d3950b48894cd70	d__Bacteria	Actinobacteriota	Actinobacteria	Micrococcales	Micrococcaceae	Micrococcus	NA
ASV_133	aba6a18808b57d9a921e2736440c354d	d__Bacteria	Patescibacteria	Parcubacteria	UBA9983	UBA9983	UBA9983	Candidatus_Nomurabacteria
ASV_1330	7337431bc35b58de39893e6d6db1772b	d__Bacteria	Actinobacteriota	Actinobacteria	Micrococcales	Micrococcaceae	Kocuria	Kocuria_palustris
ASV_1331	9d06080a58a8e4184a7c1bc1e741419e	d__Bacteria	Actinobacteriota	Actinobacteria	Micrococcales	Micrococcaceae	Kocuria	Kocuria_sp.
ASV_1332	b944369b1360b4607537aba0b4654bd5	d__Bacteria	Actinobacteriota	Actinobacteria	Micrococcales	Brevibacteriaceae	Brevibacterium	NA
ASV_1333	5eb42a12445fcf7ae9a0b4a8cf77915c	d__Bacteria	Actinobacteriota	Actinobacteria	Micrococcales	Brevibacteriaceae	Brevibacterium	NA
ASV_1334	2ea2b9083d96a1465773e51aa6e12232	d__Bacteria	Actinobacteriota	Actinobacteria	Micrococcales	Brevibacteriaceae	Brevibacterium	NA
ASV_1335	00f26d5f5d33051646c410112ac181f8	d__Bacteria	Actinobacteriota	Actinobacteria	Micrococcales	Intrasporangiaceae	NA	NA
ASV_1336	aefdc6ba3d11ab7f0a89b868044e323f	d__Bacteria	Actinobacteriota	Actinobacteria	Micrococcales	Dermabacteraceae	Brachybacterium	Brachybacterium_sp.
ASV_1337	8d136f7d4a587c268ae0fccb3cbf6b59	d__Bacteria	Actinobacteriota	Actinobacteria	Micrococcales	Dermabacteraceae	Brachybacterium	NA
ASV_1338	2a170ceb2d048c735f507396c6458496	d__Bacteria	Actinobacteriota	Actinobacteria	Micrococcales	Dermabacteraceae	Brachybacterium	NA
ASV_1339	c70c01cada64f98642bfcfd4ac6f14bf	d__Bacteria	Actinobacteriota	Actinobacteria	Micrococcales	Sanguibacteraceae	Sanguibacter	NA
ASV_134	633902ca58e4c8cdb7d9f1202d6976e9	d__Bacteria	Patescibacteria	Parcubacteria	UBA9983	UBA9983	UBA9983	Candidatus_Nomurabacteria
ASV_1340	44f1dc6802761224c2a2cd9047d09294	d__Bacteria	Actinobacteriota	Actinobacteria	Micrococcales	Microbacteriaceae	NA	NA
ASV_1341	990808da3f0488128c6333727b52530f	d__Bacteria	Actinobacteriota	Actinobacteria	Micrococcales	Microbacteriaceae	Leucobacter	NA
ASV_1342	bd16d983d4b81a8849538a39d93d0beb	d__Bacteria	Actinobacteriota	Actinobacteria	Micrococcales	Microbacteriaceae	Leucobacter	Leucobacter_sp.
ASV_1343	e7b9dc3f596d29e6fa9f56050ec730f1	d__Bacteria	Actinobacteriota	Actinobacteria	Micrococcales	Microbacteriaceae	Leucobacter	NA
ASV_1344	7bd6a522fb0f64b86ef17dc34b6dc6d2	d__Bacteria	Actinobacteriota	Actinobacteria	Micrococcales	Microbacteriaceae	Leucobacter	NA
ASV_1345	a8514447983e122c3f3e0e7d79f902e6	d__Bacteria	Actinobacteriota	Actinobacteria	Micrococcales	Microbacteriaceae	Leucobacter	NA
ASV_1346	e7e26e01e06403c0fdea71ede3e80e5c	d__Bacteria	Actinobacteriota	Actinobacteria	Micrococcales	Microbacteriaceae	Microbacterium	NA
ASV_1347	46e06ea82c1576f1f9575aa0532d6c63	d__Bacteria	Actinobacteriota	Actinobacteria	Micrococcales	Microbacteriaceae	Microbacterium	NA
ASV_1348	f0c7648ba19e0e246a6fbc8fd575ab93	d__Bacteria	Actinobacteriota	Actinobacteria	Micrococcales	Microbacteriaceae	Microbacterium	NA
ASV_1349	f83b0cb85ac43edc59827e0ca6d75bf0	d__Bacteria	Actinobacteriota	Actinobacteria	Micrococcales	Microbacteriaceae	Microbacterium	NA
ASV_135	a0e8b033640845cc1ca6b63e40b3301e	d__Bacteria	Patescibacteria	Parcubacteria	NA	NA	NA	NA
ASV_1350	146b423705ace554b583ad4aaad959ce	d__Bacteria	Actinobacteriota	Actinobacteria	Micrococcales	Microbacteriaceae	Microbacterium	NA
ASV_1351	efbd034a138d9831af387259f9904dcf	d__Bacteria	Actinobacteriota	Actinobacteria	Micrococcales	Microbacteriaceae	Agromyces	Agromyces_atrinae
ASV_1352	7f32fcd419675325104646bab98a05dc	d__Bacteria	Actinobacteriota	Actinobacteria	Propionibacteriales	Propionibacteriaceae	uncultured	NA
ASV_1353	e0c80179418a9750e11f2360cf2bbdb1	d__Bacteria	Actinobacteriota	Actinobacteria	Frankiales	Sporichthyaceae	NA	NA
ASV_1354	022cb74479c0e4f91eff0cb3ea364db3	d__Bacteria	Actinobacteriota	Acidimicrobiia	Actinomarinales	uncultured	uncultured	uncultured_Acidimicrobiales
ASV_1355	c8b830f1f801134d75af1ddbc1f4a1d1	d__Bacteria	Actinobacteriota	Acidimicrobiia	Actinomarinales	uncultured	uncultured	uncultured_bacterium
ASV_1356	94d6ba4a232d26621409f0aaa9aef04c	d__Bacteria	Actinobacteriota	Acidimicrobiia	Microtrichales	uncultured	uncultured	uncultured_bacterium
ASV_1357	07eb358bb917937baf5325ab2493cd87	d__Bacteria	Actinobacteriota	Acidimicrobiia	IMCC26256	IMCC26256	IMCC26256	uncultured_bacterium
ASV_1358	5a92579f948b60db215cb51e3c0178a9	d__Bacteria	Actinobacteriota	Acidimicrobiia	IMCC26256	IMCC26256	IMCC26256	NA
ASV_1359	2434bcefce2b44cb981d3b88a59a7a1f	d__Bacteria	Actinobacteriota	Acidimicrobiia	IMCC26256	IMCC26256	IMCC26256	NA
ASV_136	7970849c0b1c8840b2fd013670900c42	d__Bacteria	Patescibacteria	Parcubacteria	UBA9983	UBA9983	UBA9983	Candidatus_Nomurabacteria
ASV_1360	5085e7ab570f317d7efb5670ab2bbd70	d__Bacteria	Actinobacteriota	Acidimicrobiia	IMCC26256	IMCC26256	IMCC26256	NA
ASV_1361	6063235800406e399e1f5a7ac4ba6ec8	d__Bacteria	Actinobacteriota	Acidimicrobiia	IMCC26256	IMCC26256	IMCC26256	NA
ASV_1362	ed6f76d06be1aa9c112773892eb18457	d__Bacteria	Actinobacteriota	Acidimicrobiia	Microtrichales	Ilumatobacteraceae	uncultured	NA
ASV_1363	6352892987470fb020f925ebd0ce9b1d	d__Bacteria	Actinobacteriota	Acidimicrobiia	Microtrichales	Iamiaceae	Iamia	Aquihabitans_daechungensis
ASV_1364	4fe4ade6762cf096f9e5b74813c249e0	d__Bacteria	Actinobacteriota	Actinobacteria	KIST-JJY010	KIST-JJY010	KIST-JJY010	uncultured_bacterium
ASV_1365	0e9f3f2dc96f1dda0318ecac23896b27	d__Bacteria	Actinobacteriota	MB-A2-108	MB-A2-108	MB-A2-108	MB-A2-108	uncultured_bacterium
ASV_1366	94449f99b80078ebb9b108e01545a3a8	d__Bacteria	Actinobacteriota	MB-A2-108	MB-A2-108	MB-A2-108	MB-A2-108	uncultured_bacterium
ASV_1367	a217c378ff8e6b518a0d51fa31bf4421	d__Bacteria	Actinobacteriota	MB-A2-108	MB-A2-108	MB-A2-108	MB-A2-108	uncultured_bacterium
ASV_1368	8469f1d9116be79e6a212586b3bd1e5d	d__Bacteria	Actinobacteriota	MB-A2-108	MB-A2-108	MB-A2-108	MB-A2-108	uncultured_bacterium
ASV_1369	3ec6aa713ffa06d97b83a508b5d90414	d__Bacteria	Actinobacteriota	MB-A2-108	MB-A2-108	MB-A2-108	MB-A2-108	uncultured_bacterium
ASV_137	d0a26d840a3d6f492c5c8695481ba374	d__Bacteria	Patescibacteria	Parcubacteria	GWB1-42-6	GWB1-42-6	GWB1-42-6	Parcubacteria_group
ASV_1370	a746ad709dd7b942d0ed5a75a4fc5c7f	d__Bacteria	DTB120	DTB120	DTB120	DTB120	DTB120	uncultured_bacterium
ASV_1371	8553fd68c34ef530737a309aafbbb769	d__Bacteria	DTB120	DTB120	DTB120	DTB120	DTB120	uncultured_bacterium
ASV_1372	debfbc31bbe84a8fd6103d9f873dd807	d__Bacteria	DTB120	DTB120	DTB120	DTB120	DTB120	uncultured_bacterium
ASV_1373	06fcba0e96780ccf62d4d60dd9be4261	d__Bacteria	DTB120	DTB120	DTB120	DTB120	DTB120	uncultured_bacterium
ASV_1374	a45b8df29fb96f428ad8c649fa4c0cea	d__Bacteria	Acidobacteriota	Thermoanaerobaculia	Thermoanaerobaculales	Thermoanaerobaculaceae	Subgroup_10	uncultured_bacterium
ASV_1375	b9945d76e75c2e914cab990c2e98adad	d__Bacteria	Acidobacteriota	Holophagae	Subgroup_7	Subgroup_7	Subgroup_7	uncultured_Thermaerobacter
ASV_1376	57d1021adf862cb443646bf0dfa9a7c4	d__Bacteria	Acidobacteriota	Holophagae	Subgroup_7	Subgroup_7	Subgroup_7	Acidobacteria_bacterium
ASV_1377	6edb52407831799e798d1d185b92db37	d__Bacteria	Acidobacteriota	Subgroup_22	Subgroup_22	Subgroup_22	Subgroup_22	uncultured_Acidobacteriales
ASV_1378	78fc5edd104782fdfbd02d765f6b0b36	d__Bacteria	Acidobacteriota	d142	d142	d142	d142	uncultured_Acidobacteria
ASV_1379	8076bfda1a58c485cd216c5f45417fc3	d__Bacteria	Methylomirabilota	Methylomirabilia	Methylomirabilales	Methylomirabilaceae	Sh765B-TzT-35	uncultured_bacterium
ASV_138	ba3e3df8a3aa6a1c46741a8a1fe63d19	d__Bacteria	Patescibacteria	Parcubacteria	NA	NA	NA	NA
ASV_1380	be6947dee1c4542595d70f6a0dbadb6a	d__Bacteria	Methylomirabilota	Methylomirabilia	Methylomirabilales	Methylomirabilaceae	Candidatus_Methylomirabilis	uncultured_Firmicutes
ASV_1381	49d5dd04529c528cff748691d5bf2686	d__Bacteria	Methylomirabilota	Methylomirabilia	Methylomirabilales	Methylomirabilaceae	Candidatus_Methylomirabilis	uncultured_Firmicutes
ASV_1382	dadc43f5bc66df28c9262919afc4fa8f	d__Bacteria	Methylomirabilota	Methylomirabilia	Methylomirabilales	Methylomirabilaceae	Candidatus_Methylomirabilis	uncultured_Firmicutes
ASV_1383	94c4521061c3e7427dc5e3e4c7c3de8a	d__Bacteria	Methylomirabilota	Methylomirabilia	Methylomirabilales	Methylomirabilaceae	Candidatus_Methylomirabilis	uncultured_bacterium
ASV_1384	c7976bc466a5ef8b9696bc77873a9d6d	d__Bacteria	Methylomirabilota	Methylomirabilia	Methylomirabilales	Methylomirabilaceae	Candidatus_Methylomirabilis	uncultured_bacterium
ASV_1385	0bbb0924b10b054eb4ec9495fe4affd7	d__Bacteria	Methylomirabilota	Methylomirabilia	Methylomirabilales	Methylomirabilaceae	Candidatus_Methylomirabilis	uncultured_bacterium
ASV_1386	021d1a884473de79823ae3aa048c294d	d__Bacteria	Acidobacteriota	Vicinamibacteria	Subgroup_17	Subgroup_17	Subgroup_17	NA
ASV_1387	74ade64aca906a2464fad6b67df4d093	d__Bacteria	Acidobacteriota	Vicinamibacteria	Vicinamibacterales	Vicinamibacteraceae	Vicinamibacteraceae	NA
ASV_1388	757f5210757d4a4b16ab6eed62584067	d__Bacteria	Acidobacteriota	Vicinamibacteria	Vicinamibacterales	uncultured	uncultured	uncultured_Acidobacteriaceae
ASV_1389	02431ce5d8a585b4d22a275d2710e27d	d__Bacteria	Acidobacteriota	Vicinamibacteria	Vicinamibacterales	uncultured	uncultured	uncultured_bacterium
ASV_139	d2c090b12b8d350ec2d121e1b767a22d	d__Bacteria	Patescibacteria	Parcubacteria	Parcubacteria	Parcubacteria	Parcubacteria	Parcubacteria_group
ASV_1390	6a60f7a7bd80859d4e0bf1ea4bb722e2	d__Bacteria	Acidobacteriota	Vicinamibacteria	Vicinamibacterales	uncultured	uncultured	uncultured_bacterium
ASV_1391	8007e61518554b76f4f5ce55bc8e5510	d__Bacteria	Acidobacteriota	Vicinamibacteria	Vicinamibacterales	uncultured	uncultured	uncultured_Acidobacteria
ASV_1392	c235d5eb9ea3d567562459727ae52997	d__Bacteria	Acidobacteriota	Vicinamibacteria	Vicinamibacterales	uncultured	uncultured	metagenome
ASV_1393	2271bf9af0e963cdc12077545d2c5afa	d__Bacteria	Acidobacteriota	Vicinamibacteria	Vicinamibacterales	uncultured	uncultured	metagenome
ASV_1394	39faf04d32d5300a632ce8dfce2e9a89	d__Bacteria	Acidobacteriota	Vicinamibacteria	Vicinamibacterales	uncultured	uncultured	uncultured_Acidobacteria
ASV_1395	dab650c0e509653f5d320b41f354c3ed	d__Bacteria	Acidobacteriota	Vicinamibacteria	Vicinamibacterales	uncultured	uncultured	uncultured_Acidobacteria
ASV_1396	ce8670f65ed5dc18e8109d1dc1c9bb8e	d__Bacteria	Acidobacteriota	Vicinamibacteria	Vicinamibacterales	uncultured	uncultured	NA
ASV_1397	fd9bfc472f57f0035edafbe2041aa31f	d__Bacteria	Acidobacteriota	Vicinamibacteria	Vicinamibacterales	uncultured	uncultured	NA
ASV_1398	cef04db312f23793fe4ab6d8ddc2d651	d__Bacteria	Acidobacteriota	Vicinamibacteria	Vicinamibacterales	uncultured	uncultured	NA
ASV_1399	fbd5a6d60379efa3f61bc9e8d905ca0e	d__Bacteria	Acidobacteriota	Vicinamibacteria	Vicinamibacterales	uncultured	uncultured	NA
ASV_14	d7de930892e71ca6377ea78a2530232c	d__Bacteria	Patescibacteria	Parcubacteria	Candidatus_Wolfebacteria	Candidatus_Wolfebacteria	Candidatus_Wolfebacteria	uncultured_bacterium
ASV_140	e5a683c61e7e87937bcb004895d23762	d__Bacteria	Patescibacteria	Parcubacteria	GWA2-38-13b	GWA2-38-13b	GWA2-38-13b	uncultured_bacterium
ASV_1400	d18d913b178220b583b135e6e8e8828c	d__Bacteria	Acidobacteriota	Vicinamibacteria	Vicinamibacterales	uncultured	uncultured	uncultured_Acidobacteria
ASV_1401	ccaea6d6a288e35e6f35e4c2e5a9c531	d__Bacteria	Acidobacteriota	Vicinamibacteria	Vicinamibacterales	uncultured	uncultured	NA
ASV_1402	d7c61741882f5ea2ff5849163aa602da	d__Bacteria	Acidobacteriota	Vicinamibacteria	Vicinamibacterales	uncultured	uncultured	uncultured_bacterium
ASV_1403	a38d286a874cdeb507430f0ba3a01464	d__Bacteria	Acidobacteriota	Vicinamibacteria	Vicinamibacterales	uncultured	uncultured	uncultured_bacterium
ASV_1404	1bf160e2e2d8d05b3165fc9f6e62924e	d__Bacteria	Acidobacteriota	Vicinamibacteria	Vicinamibacterales	uncultured	uncultured	uncultured_bacterium
ASV_1405	43ec4e4640197b3b8ab119845669f6f7	d__Bacteria	Acidobacteriota	Vicinamibacteria	Vicinamibacterales	uncultured	uncultured	uncultured_bacterium
ASV_1406	5a1fff02d5aa0238ab23be5a85c1512d	d__Bacteria	Acidobacteriota	Vicinamibacteria	Vicinamibacterales	uncultured	uncultured	uncultured_bacterium
ASV_1407	f1f1eb96128a60b6d5ee87e495c7eb54	d__Bacteria	Proteobacteria	Gammaproteobacteria	Burkholderiales	Comamonadaceae	Hydrogenophaga	NA
ASV_1408	cdc8530886dabf96d272984dbf0b7d2c	d__Bacteria	Acidobacteriota	Vicinamibacteria	Vicinamibacterales	Vicinamibacteraceae	Vicinamibacteraceae	NA
ASV_1409	a9f6132cb7d4b577f8eb857162d28c03	d__Bacteria	Acidobacteriota	Vicinamibacteria	Vicinamibacterales	Vicinamibacteraceae	Vicinamibacteraceae	NA
ASV_141	6bff6bd9b1c5b9f7a664ed9b78154598	d__Bacteria	Patescibacteria	Parcubacteria	GWA2-38-13b	GWA2-38-13b	GWA2-38-13b	uncultured_bacterium
ASV_1410	cbdcc4400dcd1c68365551e348a2293c	d__Bacteria	Acidobacteriota	Vicinamibacteria	Vicinamibacterales	Vicinamibacteraceae	Vicinamibacteraceae	NA
ASV_1411	7c1f92c44714f618a1349a53a37da015	d__Bacteria	Acidobacteriota	Vicinamibacteria	Vicinamibacterales	Vicinamibacteraceae	Vicinamibacteraceae	NA
ASV_1412	622d646d2a7cb29af5d4050c578c179b	d__Bacteria	Acidobacteriota	Subgroup_18	Subgroup_18	Subgroup_18	Subgroup_18	NA
ASV_1413	d3994e50f3bb6b911fa200fefec165d2	d__Bacteria	Acidobacteriota	Acidobacteriota	Acidobacteriota	Acidobacteriota	Acidobacteriota	uncultured_Acidobacterium
ASV_1414	4ab467257e93d4bcffed5629a534ccfe	d__Bacteria	BHI80-139	BHI80-139	BHI80-139	BHI80-139	BHI80-139	uncultured_bacterium
ASV_1415	7681d1c7c95fb7fee4a079c15a7656f5	d__Bacteria	Schekmanbacteria	Schekmanbacteria	Schekmanbacteria	Schekmanbacteria	Schekmanbacteria	uncultured_Syntrophobacterales
ASV_1416	8e668bf042822a8b0b346fa012428356	d__Bacteria	Schekmanbacteria	Schekmanbacteria	Schekmanbacteria	Schekmanbacteria	Schekmanbacteria	uncultured_Syntrophobacterales
ASV_1417	2f1dbbe16733138589085859eedbda78	d__Bacteria	Acidobacteriota	Subgroup_20	Subgroup_20	Subgroup_20	Subgroup_20	uncultured_bacterium
ASV_1418	ca366286d5ce96b6995ec70a33e16638	d__Bacteria	Schekmanbacteria	Schekmanbacteria	Schekmanbacteria	Schekmanbacteria	Schekmanbacteria	Candidatus_Schekmanbacteria
ASV_1419	6db1cb880c8b35dd094e05a334383cfe	d__Bacteria	Nitrospinota	MT5B39	MT5B39	MT5B39	MT5B39	uncultured_bacterium
ASV_142	5d2539c0f5dbe1f641b630bc9ffb70d3	d__Bacteria	Patescibacteria	Parcubacteria	GWA2-38-13b	GWA2-38-13b	GWA2-38-13b	uncultured_bacterium
ASV_1420	130350790d14abc3497daf501b3f0888	d__Bacteria	Acidobacteriota	Aminicenantia	Aminicenantales	Aminicenantales	Aminicenantales	NA
ASV_1421	814b3ddd39cc60260e4823d898c75d65	d__Bacteria	Acidobacteriota	Aminicenantia	Aminicenantales	Aminicenantales	Aminicenantales	uncultured_Aminicenantes
ASV_1422	ca9e2fb4ad6b25dbdd1a18396597b698	d__Bacteria	Acidobacteriota	Aminicenantia	Aminicenantales	Aminicenantales	Aminicenantales	NA
ASV_1423	7f5721ee772d7cc9ac223dab836409e2	d__Bacteria	Nitrospirota	661256	661256	661256	661256	uncultured_bacterium
ASV_1424	f46ca06ebf1967da99aed0fab4f0be20	d__Bacteria	Nitrospirota	HDB-SIOI1093	HDB-SIOI1093	HDB-SIOI1093	HDB-SIOI1093	uncultured_bacterium
ASV_1425	cd58c3fedadeafac21732d32d209e881	d__Bacteria	Nitrospirota	HDB-SIOI1093	HDB-SIOI1093	HDB-SIOI1093	HDB-SIOI1093	Nitrospinae_bacterium
ASV_1426	716200856001dd923cd32bf4dd63d508	d__Bacteria	Nitrospirota	Nitrospiria	Nitrospirales	Nitrospiraceae	Nitrospira	uncultured_Green
ASV_1427	3a05cac324513134c1dc45a185ec8844	d__Bacteria	Dependentiae	Babeliae	Babeliales	Babeliales	Babeliales	uncultured_bacterium
ASV_1428	d6f2feda354fc9066fc31c1eb2b4fa68	d__Bacteria	Dependentiae	Babeliae	Babeliales	Babeliales	Babeliales	uncultured_bacterium
ASV_1429	efc2647b653f5b08db440be065abbca3	d__Bacteria	Dependentiae	Babeliae	Babeliales	Vermiphilaceae	Vermiphilaceae	NA
ASV_143	7c16330548a8b9c031a785599df8cc44	d__Bacteria	Patescibacteria	Parcubacteria	GWA2-38-13b	GWA2-38-13b	GWA2-38-13b	uncultured_bacterium
ASV_1430	322fe31a97142a74d65946d7a19a1022	d__Bacteria	Dependentiae	Babeliae	Babeliales	Babeliaceae	Babeliaceae	uncultured_bacterium
ASV_1431	c1dbbeda550450361625a84c6082a765	d__Bacteria	Bacteroidota	Kapabacteria	Kapabacteriales	Kapabacteriales	Kapabacteriales	uncultured_bacterium
ASV_1432	7c7cd30a50ffb51b6d0867c9b0e20179	d__Bacteria	Bacteroidota	Kapabacteria	Kapabacteriales	Kapabacteriales	Kapabacteriales	uncultured_bacterium
ASV_1433	c536fbbf988aad4b49e933b9b1c5aa3d	d__Bacteria	Bacteroidota	Kryptonia	Kryptoniales	BSV26	BSV26	uncultured_bacterium
ASV_1434	b812377d246e85cdc5018b9cdc92aa22	d__Bacteria	Bacteroidota	Kryptonia	Kryptoniales	BSV26	BSV26	uncultured_prokaryote
ASV_1435	06a5303e3034a56d498a6e1a77bff23e	d__Bacteria	Bacteroidota	Kryptonia	Kryptoniales	BSV26	BSV26	uncultured_soil
ASV_1436	3572439e6e4fa14d9b94535ca9ee952d	d__Bacteria	Bacteroidota	Kryptonia	Kryptoniales	BSV26	BSV26	NA
ASV_1437	aca8462db0edf3caab0f4b3022568369	d__Bacteria	Bacteroidota	Kryptonia	Kryptoniales	BSV26	BSV26	uncultured_soil
ASV_1438	3600a62112f6d70d65fe8c4bf7aebaed	d__Bacteria	Bacteroidota	Kryptonia	Kryptoniales	BSV26	BSV26	uncultured_bacterium
ASV_1439	71a061feb8ac95041fc52d20d0ab3e83	d__Bacteria	Bacteroidota	Ignavibacteria	Ignavibacteriales	Ignavibacteriaceae	Ignavibacterium	uncultured_bacterium
ASV_144	a22f9df2da27703fee0a199e19734f63	d__Bacteria	Patescibacteria	Parcubacteria	Candidatus_Terrybacteria	Candidatus_Terrybacteria	Candidatus_Terrybacteria	uncultured_bacterium
ASV_1440	3f1d203e68b03ed6226c17e1c8c171a7	d__Bacteria	Bacteroidota	Ignavibacteria	Ignavibacteriales	Ignavibacteriaceae	Ignavibacterium	uncultured_bacterium
ASV_1441	66c5e931f50f64bf8d93e2f6e8f90ea8	d__Bacteria	Bacteroidota	Ignavibacteria	Ignavibacteriales	SR-FBR-L83	SR-FBR-L83	uncultured_bacterium
ASV_1442	4193557d65bf73845566a75a6d67bdc6	d__Bacteria	Bacteroidota	Ignavibacteria	Ignavibacteriales	SR-FBR-L83	SR-FBR-L83	Ignavibacteria_bacterium
ASV_1443	2b110c1dd695ee7bd75bfb3c6f05efd5	d__Bacteria	Bacteroidota	Ignavibacteria	Ignavibacteriales	SR-FBR-L83	SR-FBR-L83	uncultured_bacterium
ASV_1444	1aa451b683db8374296b63aa425079e6	d__Bacteria	Bacteroidota	Ignavibacteria	Ignavibacteriales	SR-FBR-L83	SR-FBR-L83	uncultured_bacterium
ASV_1445	498d837052439ff0fc38c9b80044f3f7	d__Bacteria	Bacteroidota	Ignavibacteria	Ignavibacteriales	LD-RB-34	LD-RB-34	uncultured_bacterium
ASV_1446	9104a489564ebdfeadafa40d21a5297e	d__Bacteria	Bacteroidota	Ignavibacteria	Ignavibacteriales	PHOS-HE36	PHOS-HE36	uncultured_bacterium
ASV_1447	230c90976ee03c614f04c850e7c6b5e4	d__Bacteria	Chloroflexi	AD3	AD3	AD3	AD3	uncultured_soil
ASV_1448	59ce10f8dddc2e671dcb04fcce979165	d__Bacteria	Poribacteria	Poribacteria	Poribacteria	Poribacteria	Poribacteria	uncultured_bacterium
ASV_1449	1d5cf28d35877cf282d11e9cf315dc09	d__Bacteria	WPS-2	WPS-2	WPS-2	WPS-2	WPS-2	metagenome
ASV_145	dd6d5266651fba1911e20856e6ffe23a	d__Bacteria	Patescibacteria	Parcubacteria	NA	NA	NA	NA
ASV_1450	375f119ca69f703b69d94c981a941e56	d__Bacteria	Armatimonadota	uncultured	uncultured	uncultured	uncultured	uncultured_bacterium
ASV_1451	de755b5808f77ce10bc92838b643aa3b	d__Bacteria	Armatimonadota	uncultured	uncultured	uncultured	uncultured	uncultured_bacterium
ASV_1452	a0f335287ab1a1fde2cc9dfbd32efb5a	d__Bacteria	Armatimonadota	Chthonomonadetes	Chthonomonadales	Chthonomonadales	Chthonomonadales	uncultured_Lutispora
ASV_1453	cbd89dc64db99f2a1679b96916e1e2b8	d__Bacteria	Spirochaetota	Spirochaetia	Spirochaetales	Spirochaetaceae	Spirochaeta	Spirochaeta_sp.
ASV_1454	197c8b4815fec483cb924ce85633562d	d__Bacteria	Spirochaetota	Spirochaetia	Spirochaetales	Spirochaetaceae	uncultured	uncultured_Treponema
ASV_1455	764a3422fbb070c7524b5a04e6daf4eb	d__Bacteria	Spirochaetota	MVP-15	MVP-15	MVP-15	MVP-15	metagenome
ASV_1456	25ed2e22dd22c0041fd10def8a9fa71d	d__Bacteria	Firmicutes	Clostridia	Clostridiales	Oxobacteraceae	Oxobacter	NA
ASV_1457	92cd07391a5afc411fdfb58e9741598d	d__Bacteria	Firmicutes	Clostridia	Clostridia	Gracilibacteraceae	Lutispora	Clostridium
ASV_1458	52cfb7917876dc5100321183cb92a75d	d__Bacteria	Firmicutes	Clostridia	Clostridia	Gracilibacteraceae	Lutispora	Clostridium
ASV_1459	85e5f4133e5ea47da3e24828bdf463f5	d__Bacteria	Firmicutes	Clostridia	Oscillospirales	Oscillospiraceae	UCG-002	NA
ASV_146	8d4fd7e6695ed13fab0aed82d7bd6867	d__Bacteria	Patescibacteria	Parcubacteria	NA	NA	NA	NA
ASV_1460	d7dd9a3c2fba129bb3271333505a28d1	d__Bacteria	Firmicutes	Clostridia	Clostridia	Hungateiclostridiaceae	NA	NA
ASV_1461	cdb00b7bc04ae76f23f966c078ecd1e2	d__Bacteria	Firmicutes	Clostridia	Clostridia	Hungateiclostridiaceae	Ruminiclostridium	NA
ASV_1462	4608cf2aa614ad44e2e4c90e5145221e	d__Bacteria	Firmicutes	Clostridia	Monoglobales	Monoglobaceae	Monoglobus	uncultured_organism
ASV_1463	00a2f7e2564becc62e71c46821779802	d__Bacteria	Firmicutes	Clostridia	Clostridia_UCG-014	Clostridia_UCG-014	Clostridia_UCG-014	Clostridiales_bacterium
ASV_1464	5859efabe044b513d29a3e998263800d	d__Bacteria	Firmicutes	Clostridia	Lachnospirales	Lachnospiraceae	Anaerostipes	Anaerostipes_caccae
ASV_1465	ad89a9d5fec4408fafb73e7225f44d08	d__Bacteria	Firmicutes	Clostridia	Lachnospirales	Lachnospiraceae	Dorea	uncultured_bacterium
ASV_1466	c7d1ed6c70202259164edf3ee7806f0c	d__Bacteria	Firmicutes	Clostridia	Lachnospirales	Lachnospiraceae	Blautia	NA
ASV_1467	af2150fef76b295092cd60a788cbe500	d__Bacteria	Firmicutes	Clostridia	Lachnospirales	Lachnospiraceae	Blautia	NA
ASV_1468	2365e4e3e60d7f0d9677a8bb43eda3d8	d__Bacteria	Firmicutes	Clostridia	Lachnospirales	Lachnospiraceae	Blautia	Blautia_hydrogenotrophica
ASV_1469	b264ac8ff5f9aff74f0b9aa084d9a9f0	d__Bacteria	Firmicutes	Clostridia	Lachnospirales	Lachnospiraceae	Agathobacter	NA
ASV_147	aa138c7e057cbbf3dbdc04506e15bd6a	d__Bacteria	Patescibacteria	Parcubacteria	NA	NA	NA	NA
ASV_1470	9df251784dde31e05f02b2ee1029d71c	d__Bacteria	Firmicutes	Clostridia	Lachnospirales	Lachnospiraceae	Fusicatenibacter	uncultured_organism
ASV_1471	cbe2abdf95ba4f41c1453328d1e0230c	d__Bacteria	Firmicutes	Clostridia	Lachnospirales	Lachnospiraceae	Lachnoclostridium	uncultured_organism
ASV_1472	60c211706e6b252bd37d4ac02ce8812a	d__Bacteria	Firmicutes	Clostridia	Lachnospirales	Lachnospiraceae	Lachnospiraceae_NK4A136_group	uncultured_bacterium
ASV_1473	1875d4e7a11ed24c92a865355693b86c	d__Bacteria	Firmicutes	Clostridia	Lachnospirales	Lachnospiraceae	[Eubacterium]_eligens_group	NA
ASV_1474	f664a73e7de6e00ff70e013369499cbd	d__Bacteria	Firmicutes	Clostridia	Lachnospirales	Lachnospiraceae	Lachnospira	NA
ASV_1475	3678d26eb8e3fd26e603acd051347085	d__Bacteria	Firmicutes	Clostridia	Peptostreptococcales-Tissierellales	Peptostreptococcales-Tissierellales	Finegoldia	NA
ASV_1476	f74217d5c5834071a38906e6d3355211	d__Bacteria	Firmicutes	Clostridia	Peptostreptococcales-Tissierellales	Peptostreptococcales-Tissierellales	Anaerococcus	NA
ASV_1477	3fb73596e24b26d79715907bc6306324	d__Bacteria	Firmicutes	Clostridia	Peptostreptococcales-Tissierellales	Peptostreptococcales-Tissierellales	Anaerococcus	NA
ASV_1478	a1c0e592c8b82eb065f5f6f9c859e006	d__Bacteria	Firmicutes	Clostridia	Eubacteriales	Eubacteriaceae	Acetobacterium	NA
ASV_1479	4c52a8029625903bb8c4aa9b40216836	d__Bacteria	Firmicutes	Clostridia	Peptostreptococcales-Tissierellales	Peptostreptococcaceae	Paeniclostridium	NA
ASV_148	5fe9ba2a44ff29ce7ad6116054e63a44	d__Bacteria	Patescibacteria	Parcubacteria	NA	NA	NA	NA
ASV_1480	4d2da5a265f15fd8c8ed646f54f3d67e	d__Bacteria	Firmicutes	NA	NA	NA	NA	NA
ASV_1481	42cc773c4957872a11c25db31b495be0	d__Bacteria	Firmicutes	Desulfotomaculia	Desulfotomaculales	Desulfotomaculales	Desulfofarcimen	uncultured_bacterium
ASV_1482	b1904e87f346a43ae524c1a3fc8115a0	d__Bacteria	Firmicutes	Clostridia	Thermincolales	Thermincolaceae	Thermincola	uncultured_Peptococcaceae
ASV_1483	3103df7991e27610c34909cb3215d390	d__Bacteria	Firmicutes	Desulfitobacteriia	Desulfitobacteriales	Desulfitobacteriaceae	Desulfosporosinus	uncultured_bacterium
ASV_1484	911b131df36f49b095479724718277ec	d__Bacteria	Firmicutes	Desulfitobacteriia	Desulfitobacteriales	Desulfitobacteriaceae	Desulfosporosinus	NA
ASV_1485	27eb6bd89d57c9c0febf77e3e110a3e8	d__Bacteria	Firmicutes	Desulfitobacteriia	Desulfitobacteriales	Desulfitobacteriaceae	Desulfosporosinus	NA
ASV_1486	1d7f215dbcdda7ae6233b4393275ba05	d__Bacteria	Firmicutes	Desulfitobacteriia	Desulfitobacteriales	Desulfitobacteriaceae	Desulfosporosinus	uncultured_bacterium
ASV_1487	f254798a9126b7437d34d0285618d6f9	d__Bacteria	Firmicutes	Desulfitobacteriia	Desulfitobacteriales	Desulfitobacteriaceae	Desulfosporosinus	uncultured_bacterium
ASV_1488	123651b0857cf2b3d6919998d9603f5d	d__Bacteria	Firmicutes	Desulfitobacteriia	Desulfitobacteriales	Desulfitobacteriaceae	Desulfosporosinus	NA
ASV_1489	d029ebf62409e0e1d748fe7ff8fbb421	d__Bacteria	Firmicutes	Negativicutes	Veillonellales-Selenomonadales	Sporomusaceae	Sporomusa	Sporomusa_sphaeroides
ASV_149	268f359ef8f5f6ae719a7388a82e61db	d__Bacteria	Patescibacteria	Parcubacteria	Candidatus_Terrybacteria	Candidatus_Terrybacteria	Candidatus_Terrybacteria	uncultured_bacterium
ASV_1490	a3582d32748e32e358264522932d0f0d	d__Bacteria	Firmicutes	Negativicutes	Veillonellales-Selenomonadales	Sporomusaceae	Sporomusa	Sporomusa_sphaeroides
ASV_1491	fb7a1c0b3625f00ee42dbfcbaa001f12	d__Bacteria	Firmicutes	Negativicutes	Acidaminococcales	Acidaminococcaceae	Phascolarctobacterium	Phascolarctobacterium_faecium
ASV_1492	6bec973df20211230e8f5ccc2b1f28e7	d__Bacteria	Firmicutes	Negativicutes	Acidaminococcales	Acidaminococcaceae	Phascolarctobacterium	NA
ASV_1493	b95e931efbe21c9b06608b943cfab9de	d__Bacteria	Firmicutes	Bacilli	Alicyclobacillales	Alicyclobacillaceae	Tumebacillus	Tumebacillus_permanentifrigoris
ASV_1494	bb9a8d31f043b75133fbe4ab660e26d6	d__Bacteria	Firmicutes	Bacilli	Bacillales	Planococcaceae	Planomicrobium	NA
ASV_1495	df73df9965c77bc1a9f86c30dedfaf2b	d__Bacteria	Firmicutes	Bacilli	Staphylococcales	Staphylococcaceae	Staphylococcus	NA
ASV_1496	c7e9700eba384f1ae9d29e2a4225d3f5	d__Bacteria	Firmicutes	Bacilli	Staphylococcales	Staphylococcaceae	Staphylococcus	Staphylococcus_sciuri
ASV_1497	1ef88ecc77c50320cf78d0a46fe02f0e	d__Bacteria	Firmicutes	Bacilli	Staphylococcales	Staphylococcaceae	Staphylococcus	Staphylococcus_sciuri
ASV_1498	af8d8c5035e2e91ae2e5f55c67224a88	d__Bacteria	Firmicutes	Bacilli	Staphylococcales	Staphylococcaceae	Staphylococcus	Staphylococcus_lentus
ASV_1499	33f7082f41288c0e19003e2063d4bef3	d__Bacteria	Firmicutes	Bacilli	Staphylococcales	Staphylococcaceae	Staphylococcus	Staphylococcus_lentus
ASV_15	956385fa1a95c05f4355760f5053fd35	d__Bacteria	Patescibacteria	Parcubacteria	Candidatus_Wolfebacteria	Candidatus_Wolfebacteria	Candidatus_Wolfebacteria	NA
ASV_150	86eb5e7852db2a28e0a2508353fa1a2c	d__Bacteria	Patescibacteria	Parcubacteria	Candidatus_Brennerbacteria	Candidatus_Brennerbacteria	Candidatus_Brennerbacteria	NA
ASV_1500	9fd4664b9e4bafaae57b98e2fc75f7ac	d__Bacteria	Firmicutes	Bacilli	Staphylococcales	Staphylococcaceae	Staphylococcus	Staphylococcus_vitulinus
ASV_1501	876ed260be5f69590ce1242534b48054	d__Bacteria	Firmicutes	Bacilli	Staphylococcales	Staphylococcaceae	Staphylococcus	NA
ASV_1502	94e5c426709e3731d622c6d2e11c965e	d__Bacteria	Firmicutes	Bacilli	Staphylococcales	Staphylococcaceae	Staphylococcus	NA
ASV_1503	5497318e515a8c328a68f95975d9c7d4	d__Bacteria	Firmicutes	Bacilli	Staphylococcales	Staphylococcaceae	Staphylococcus	NA
ASV_1504	43a54829cc0d7a58a61ad7f833cc2b22	d__Bacteria	Firmicutes	Bacilli	Staphylococcales	Staphylococcaceae	Staphylococcus	NA
ASV_1505	62611dedc42201591d0c89973f903dde	d__Bacteria	Firmicutes	Bacilli	Staphylococcales	Staphylococcaceae	Staphylococcus	NA
ASV_1506	04be702b895fe5ed0568344daf564276	d__Bacteria	Firmicutes	Bacilli	Staphylococcales	Staphylococcaceae	Staphylococcus	NA
ASV_1507	eaf72d153fbf28b47f43ed6b611704f6	d__Bacteria	Firmicutes	Bacilli	Staphylococcales	Staphylococcaceae	Staphylococcus	Staphylococcus_kloosii
ASV_1508	6419db31a3a0bd23ddbf246e556d5f17	d__Bacteria	Firmicutes	Bacilli	Staphylococcales	Staphylococcaceae	Staphylococcus	Staphylococcus_succinus
ASV_1509	8e758fab5a4814776f6159e5f1d40426	d__Bacteria	Firmicutes	Bacilli	Staphylococcales	Staphylococcaceae	Staphylococcus	NA
ASV_151	10b6cfb957e7345e5f08b14b231ea457	d__Bacteria	Patescibacteria	Parcubacteria	NA	NA	NA	NA
ASV_1510	6853fbca95f545b26507b06719194eb8	d__Bacteria	Firmicutes	Bacilli	Staphylococcales	Staphylococcaceae	Staphylococcus	Staphylococcus_saprophyticus
ASV_1511	c7a109fecb043465e6a60804625a51ad	d__Bacteria	Firmicutes	Bacilli	Staphylococcales	Staphylococcaceae	Staphylococcus	NA
ASV_1512	659fd0d4ba3933fdd05705e768e5a7b6	d__Bacteria	Firmicutes	Bacilli	Staphylococcales	Staphylococcaceae	Staphylococcus	Staphylococcus_equorum
ASV_1513	ae2e76674e08875c3f91e458d0e9c80d	d__Bacteria	Firmicutes	Bacilli	Staphylococcales	Staphylococcaceae	Staphylococcus	NA
ASV_1514	c3967b7769c1469eca6160a234efb972	d__Bacteria	Firmicutes	Bacilli	Staphylococcales	Staphylococcaceae	Staphylococcus	Staphylococcus_equorum
ASV_1515	372987c2ef20bcaf7cd99a5903885c6d	d__Bacteria	Firmicutes	Bacilli	Staphylococcales	Staphylococcaceae	Staphylococcus	Staphylococcus_succinus
ASV_1516	8cb24777cb48dde0aac60dfeca125d10	d__Bacteria	Firmicutes	Bacilli	Bacillales	Bacillaceae	Bacillus	NA
ASV_1517	4f904ebdd10ebd14b54b088e8710dd22	d__Bacteria	Firmicutes	Bacilli	Erysipelotrichales	Erysipelotrichaceae	Turicibacter	NA
ASV_1518	e1d098412c88700cbd3c119e7c62f2ca	d__Bacteria	Firmicutes	Bacilli	Lactobacillales	Aerococcaceae	Aerococcus	NA
ASV_1519	feba18a6657c8e42f543aa01f54499af	d__Bacteria	Firmicutes	Bacilli	Bacillales	Planococcaceae	Lysinibacillus	NA
ASV_152	6a62462b88eb7b065d1faf84cffc3c62	d__Bacteria	Patescibacteria	Parcubacteria	Candidatus_Brennerbacteria	Candidatus_Brennerbacteria	Candidatus_Brennerbacteria	Parcubacteria_group
ASV_1520	f41273addf3f403f1ca1c46ed930582f	d__Bacteria	Firmicutes	Bacilli	Lactobacillales	Listeriaceae	Brochothrix	Brochothrix_thermosphacta
ASV_1521	23b71323ea332c5396b1f8705f4bc4c1	d__Bacteria	Firmicutes	Bacilli	Bacillales	Bacillaceae	NA	NA
ASV_1522	01353923e2e6219198b8d092099e0d9f	d__Bacteria	Firmicutes	Bacilli	Lactobacillales	Carnobacteriaceae	Carnobacterium	Carnobacterium_maltaromaticum
ASV_1523	2fec54f0c0f307169196798d6d94595c	d__Bacteria	Firmicutes	Bacilli	Lactobacillales	Carnobacteriaceae	Carnobacterium	NA
ASV_1524	e57594aa9b5972b8293c87dcdd0f7178	d__Bacteria	Firmicutes	Bacilli	Lactobacillales	Carnobacteriaceae	Desemzia	NA
ASV_1525	ec098ad12ef2923b449a01762462578b	d__Bacteria	Firmicutes	Bacilli	Lactobacillales	Streptococcaceae	Lactococcus	Lactococcus_lactis
ASV_1526	d3829c53b66db828d6bff7f21c6dad28	d__Bacteria	Firmicutes	Bacilli	Lactobacillales	Streptococcaceae	Streptococcus	Streptococcus_sanguinis
ASV_1527	409f711b59152d57926cf444c5577087	d__Bacteria	Firmicutes	Bacilli	Lactobacillales	Streptococcaceae	Streptococcus	Streptococcus_salivarius
ASV_1528	a4cd6152db4ba6371bd3d35fcda62a19	d__Bacteria	Firmicutes	Bacilli	Lactobacillales	Streptococcaceae	Streptococcus	NA
ASV_1529	101637aba474a6614786486ad42acb11	d__Bacteria	Firmicutes	Bacilli	Lactobacillales	Streptococcaceae	Streptococcus	NA
ASV_153	9de149bf1c729a9876d41d51b83e1c93	d__Bacteria	Patescibacteria	Parcubacteria	Candidatus_Brennerbacteria	Candidatus_Brennerbacteria	Candidatus_Brennerbacteria	Parcubacteria_group
ASV_1530	98c60003caac4798b6e9a0da3102d2dd	d__Bacteria	Firmicutes	Bacilli	Lactobacillales	Streptococcaceae	Streptococcus	NA
ASV_1531	13785f0aa34992209c67c3caeebbd429	d__Bacteria	Firmicutes	Bacilli	Lactobacillales	Streptococcaceae	Streptococcus	NA
ASV_1532	a5b69f125c8e15c8b470bd65ffa241c1	d__Bacteria	Firmicutes	Bacilli	Lactobacillales	Carnobacteriaceae	Granulicatella	NA
ASV_1533	f8e20bea6e9df8d119a0d801a3b17e7e	d__Bacteria	Firmicutes	Bacilli	Lactobacillales	Lactobacillaceae	Lactobacillus	NA
ASV_1534	6b9a0e92c073f57611e7c933d3948a38	d__Bacteria	Firmicutes	Bacilli	Lactobacillales	Lactobacillaceae	Lactobacillus	Lactobacillus_ozensis
ASV_1535	bb48d4fe6403e7ecb4bc406617649cd8	d__Bacteria	Firmicutes	Bacilli	Lactobacillales	Lactobacillaceae	Lactobacillus	Lactobacillus_iners
ASV_1536	2adc09353d353c16dbb796f8bc2e8745	d__Bacteria	Firmicutes	Bacilli	Bacillales	Bacillaceae	Bacillus	NA
ASV_1537	ce93d0068ac4228576d6cbf9f6ff4d03	d__Bacteria	Firmicutes	Bacilli	Bacillales	Bacillaceae	Bacillus	Bacillus_nealsonii
ASV_1538	cec47acba9381118568b2d51742c42a7	d__Bacteria	Firmicutes	Bacilli	Bacillales	Bacillaceae	Bacillus	Bacillus_nealsonii
ASV_1539	5927993a97607ff3d542903d378fc52f	d__Bacteria	Firmicutes	Bacilli	Bacillales	Planococcaceae	Domibacillus	Bacillus_sp.
ASV_154	8b0f46a00dc47a24cad541f45e242c6e	d__Bacteria	Patescibacteria	Parcubacteria	Candidatus_Jorgensenbacteria	Candidatus_Jorgensenbacteria	Candidatus_Jorgensenbacteria	Candidatus_Jorgensenbacteria
ASV_1540	4386b5b1373b2834bef611d36ec2fbdd	d__Bacteria	Firmicutes	Bacilli	Paenibacillales	Paenibacillaceae	Ammoniphilus	uncultured_bacterium
ASV_1541	1ce3d325f6f9d9e8bb5f2b18f069bdfd	d__Bacteria	Firmicutes	Bacilli	Paenibacillales	Paenibacillaceae	Ammoniphilus	NA
ASV_1542	c081c63688123356f5b6b9e4fe5fd9b4	d__Bacteria	Firmicutes	Bacilli	Exiguobacterales	Exiguobacteraceae	Exiguobacterium	NA
ASV_1543	41452bafa4093acf3df277f328cec166	d__Bacteria	Firmicutes	Bacilli	Exiguobacterales	Exiguobacteraceae	Exiguobacterium	Exiguobacterium_sibiricum
ASV_1544	c1fbc61f9b1d5d3ba2c1fbb0920909f8	d__Bacteria	Firmicutes	Bacilli	Exiguobacterales	Exiguobacteraceae	Exiguobacterium	Exiguobacterium_undae
ASV_1545	4d09c121ae4556dd0973b89aa0cde2c3	d__Bacteria	Firmicutes	Bacilli	Exiguobacterales	Exiguobacteraceae	Exiguobacterium	Exiguobacterium_undae
ASV_1546	48fb0924304a0b7d973c8a23e74ce47c	d__Bacteria	Firmicutes	Bacilli	Exiguobacterales	Exiguobacteraceae	Exiguobacterium	Exiguobacterium_undae
ASV_1547	78780951524dccdddc86051cd1910fb3	d__Bacteria	Firmicutes	Bacilli	Exiguobacterales	Exiguobacteraceae	Exiguobacterium	Exiguobacterium_undae
ASV_1548	4bc5da96040220cb642c60e0fe5abe3d	d__Bacteria	Firmicutes	Bacilli	Exiguobacterales	Exiguobacteraceae	Exiguobacterium	Exiguobacterium_undae
ASV_1549	76d837427dbad74255ca51827e5a487b	d__Bacteria	Firmicutes	Bacilli	Bacillales	Bacillaceae	Bacillus	Bacillus_circulans
ASV_155	dfe2d17bb13c063f3182ff5994b74c16	d__Bacteria	Patescibacteria	Parcubacteria	Candidatus_Jorgensenbacteria	Candidatus_Jorgensenbacteria	Candidatus_Jorgensenbacteria	Candidatus_Jorgensenbacteria
ASV_1550	3a90306f34ff71903ed9d9638df68787	d__Bacteria	Firmicutes	Bacilli	Brevibacillales	Brevibacillaceae	Brevibacillus	Brevibacillus_fluminis
ASV_1551	7ba72a8f6f80fd45920efa8ea047753a	d__Bacteria	Firmicutes	Bacilli	Bacillales	Bacillaceae	Bacillus	NA
ASV_1552	a0bb97c26ec17aaa84a181a58db732f9	d__Bacteria	Firmicutes	Bacilli	Bacillales	Bacillaceae	Bacillus	NA
ASV_1553	df84fc8bb4693ad5e425dd42a2e8ee08	d__Bacteria	Firmicutes	Bacilli	Bacillales	Bacillaceae	Bacillus	NA
ASV_1554	be78c189dae6ceda586b939558c779ce	d__Bacteria	Firmicutes	Bacilli	Bacillales	Bacillaceae	Bacillus	NA
ASV_1555	f5c93a19c368014d63b2db0729145bb7	d__Bacteria	Firmicutes	Bacilli	Bacillales	Bacillaceae	Bacillus	NA
ASV_1556	932ce036a4f1797a1b7656b95c628994	d__Bacteria	Firmicutes	Bacilli	Bacillales	Bacillaceae	Bacillus	NA
ASV_1557	1dd6cd17df181db33a5ff71770816cc3	d__Bacteria	Firmicutes	Bacilli	Bacillales	Bacillaceae	Bacillus	NA
ASV_1558	60c8095d9c5b60974787bf99627ef9d8	d__Bacteria	Firmicutes	Bacilli	Paenibacillales	Paenibacillaceae	Paenibacillus	NA
ASV_1559	6745a216171b64b1977eab6a1edf7a55	d__Bacteria	Firmicutes	Bacilli	Paenibacillales	Paenibacillaceae	Paenibacillus	NA
ASV_156	0224b9be309bb38596ca91f0ee21c750	d__Bacteria	Patescibacteria	Parcubacteria	Candidatus_Yanofskybacteria	Candidatus_Yanofskybacteria	Candidatus_Yanofskybacteria	Candidatus_Jorgensenbacteria
ASV_1560	f5d2ade95ab8b3cd2b94132ec6c2461d	d__Bacteria	Firmicutes	Bacilli	Paenibacillales	Paenibacillaceae	Paenibacillus	NA
ASV_1561	c2fc39726860f6847bce312088c31162	d__Bacteria	Firmicutes	Bacilli	Paenibacillales	Paenibacillaceae	Paenibacillus	NA
ASV_1562	0b868bf2d2206555dff72328a55210ba	d__Bacteria	Firmicutes	Bacilli	Paenibacillales	Paenibacillaceae	Paenibacillus	NA
ASV_1563	7215a83aa5df7b61f73f56d86fc7a9e4	d__Bacteria	Firmicutes	Negativicutes	Veillonellales-Selenomonadales	Veillonellaceae	Dialister	uncultured_bacterium
ASV_1564	44d0032debe2180a0c9f2323e9022177	d__Bacteria	Firmicutes	Limnochordia	uncultured	uncultured	uncultured	uncultured_Firmicutes
ASV_1565	ce17893282a12475094650cec6e00d5a	d__Bacteria	Firmicutes	Dethiobacteria	Dethiobacterales	Dethiobacteraceae	uncultured	uncultured_Firmicutes
ASV_1566	adcd6f00e477c33145a126b93f822c93	d__Bacteria	Fibrobacterota	Fibrobacteria	Fibrobacterales	Candidatus_Raymondbacteria	Candidatus_Raymondbacteria	uncultured_organism
ASV_1567	dc8a153c5978d0aa6afd13864a622153	d__Bacteria	Fibrobacterota	Fibrobacteria	Fibrobacterales	NA	NA	NA
ASV_1568	9e46fe1585512b574163348500ccceaa	d__Bacteria	Dadabacteria	Dadabacteriia	Dadabacteriales	Dadabacteriales	Dadabacteriales	uncultured_soil
ASV_1569	836e882a5918e9e2653696d41582c320	d__Bacteria	Verrucomicrobiota	Omnitrophia	Omnitrophales	Omnitrophaceae	Candidatus_Omnitrophus	uncultured_bacterium
ASV_157	c92b40953c9018333c1b8a57d6d0977b	d__Bacteria	Patescibacteria	Parcubacteria	Candidatus_Yanofskybacteria	Candidatus_Yanofskybacteria	Candidatus_Yanofskybacteria	Candidatus_Jorgensenbacteria
ASV_158	3dc3f8f402cb7d9172caa9fdb66842ab	d__Bacteria	Patescibacteria	Parcubacteria	Candidatus_Jorgensenbacteria	Candidatus_Jorgensenbacteria	Candidatus_Jorgensenbacteria	Parcubacteria_group
ASV_159	734656183c04ff51889aa0c1a516e60b	d__Bacteria	Patescibacteria	Parcubacteria	Candidatus_Colwellbacteria	Candidatus_Colwellbacteria	Candidatus_Colwellbacteria	Candidatus_Harrisonbacteria
ASV_16	af3dd70b61f93635fc85e7e020fa2937	d__Bacteria	Patescibacteria	Parcubacteria	Candidatus_Colwellbacteria	Candidatus_Colwellbacteria	Candidatus_Colwellbacteria	uncultured_bacterium
ASV_160	9f3c33d551a40148e8f870e8cc47fea2	d__Bacteria	Patescibacteria	Parcubacteria	Candidatus_Colwellbacteria	Candidatus_Colwellbacteria	Candidatus_Colwellbacteria	Candidatus_Harrisonbacteria
ASV_161	0d000061806c0b67bec91bb87f521e68	d__Bacteria	Patescibacteria	Parcubacteria	Candidatus_Colwellbacteria	Candidatus_Colwellbacteria	Candidatus_Colwellbacteria	Candidatus_Harrisonbacteria
ASV_162	d704dd270aa4f2c96debd3eb8771a87b	d__Bacteria	Patescibacteria	Parcubacteria	Candidatus_Jorgensenbacteria	Candidatus_Jorgensenbacteria	Candidatus_Jorgensenbacteria	Parcubacteria_group
ASV_163	baf920113481d500d4567997729f89eb	d__Bacteria	Patescibacteria	Parcubacteria	Candidatus_Yanofskybacteria	Candidatus_Yanofskybacteria	Candidatus_Yanofskybacteria	Candidatus_Jorgensenbacteria
ASV_164	c000f57431f67c59c0410a9ba76f255a	d__Bacteria	Patescibacteria	Parcubacteria	Candidatus_Wolfebacteria	Candidatus_Wolfebacteria	Candidatus_Wolfebacteria	Candidatus_Wolfebacteria
ASV_165	113231b2b82802e6481219d997c7ca36	d__Bacteria	Patescibacteria	Parcubacteria	Candidatus_Jorgensenbacteria	Candidatus_Jorgensenbacteria	Candidatus_Jorgensenbacteria	Parcubacteria_group
ASV_166	052754d9c991dbffeed59819be6301a0	d__Bacteria	Patescibacteria	Parcubacteria	Candidatus_Jorgensenbacteria	Candidatus_Jorgensenbacteria	Candidatus_Jorgensenbacteria	Parcubacteria_group
ASV_167	182b07824aebd12c585bc3d2c2f0030c	d__Bacteria	Patescibacteria	Parcubacteria	Candidatus_Jorgensenbacteria	Candidatus_Jorgensenbacteria	Candidatus_Jorgensenbacteria	Parcubacteria_group
ASV_168	d051d3895e0766219091f44983c3b710	d__Bacteria	Patescibacteria	Parcubacteria	NA	NA	NA	NA
ASV_169	a6485bc3fba468ecbd9804fb169f38fc	d__Bacteria	Patescibacteria	Parcubacteria	NA	NA	NA	NA
ASV_17	5487cddb6cb44854a6fb3a95a1aef6eb	d__Bacteria	Patescibacteria	Parcubacteria	Candidatus_Colwellbacteria	Candidatus_Colwellbacteria	Candidatus_Colwellbacteria	uncultured_bacterium
ASV_170	abc78f65c18876d33c29b97e6fc6888e	d__Bacteria	Patescibacteria	Parcubacteria	Candidatus_Jorgensenbacteria	Candidatus_Jorgensenbacteria	Candidatus_Jorgensenbacteria	Parcubacteria_group
ASV_171	5fac00d872dc8acce643fa98892eeee4	d__Bacteria	Patescibacteria	Parcubacteria	Candidatus_Jorgensenbacteria	Candidatus_Jorgensenbacteria	Candidatus_Jorgensenbacteria	Parcubacteria_group
ASV_172	c5ebea32cbc4ab68a35f1cb47a42cd0c	d__Bacteria	Patescibacteria	Parcubacteria	Candidatus_Jorgensenbacteria	Candidatus_Jorgensenbacteria	Candidatus_Jorgensenbacteria	NA
ASV_173	9f735c1df04f578282018626c82bfa98	d__Bacteria	Patescibacteria	Parcubacteria	Candidatus_Jorgensenbacteria	Candidatus_Jorgensenbacteria	Candidatus_Jorgensenbacteria	NA
ASV_174	1ddfdff8b9b73c40ecd4663275a4ea50	d__Bacteria	Patescibacteria	Parcubacteria	Candidatus_Yanofskybacteria	Candidatus_Yanofskybacteria	Candidatus_Yanofskybacteria	uncultured_bacterium
ASV_175	70820a7d2b8553a2af3d8e6b3677232f	d__Bacteria	Patescibacteria	Parcubacteria	Candidatus_Yanofskybacteria	Candidatus_Yanofskybacteria	Candidatus_Yanofskybacteria	uncultured_bacterium
ASV_176	39da3c53d986128909ddc41d5f2cb78f	d__Bacteria	Patescibacteria	Parcubacteria	NA	NA	NA	NA
ASV_177	567c7465afe0a9cb7f46063823b9396e	d__Bacteria	Patescibacteria	Parcubacteria	Candidatus_Yanofskybacteria	Candidatus_Yanofskybacteria	Candidatus_Yanofskybacteria	uncultured_bacterium
ASV_178	f851a8597289a7eb80e98d636ab1ba26	d__Bacteria	Patescibacteria	Parcubacteria	NA	NA	NA	NA
ASV_179	f951f71edb7b831d5014ddcbb4182730	d__Bacteria	Patescibacteria	Parcubacteria	Parcubacteria	Parcubacteria	Parcubacteria	uncultured_bacterium
ASV_18	99d5665982b1da432cad81e64230ca00	d__Bacteria	Patescibacteria	Parcubacteria	Candidatus_Liptonbacteria	Candidatus_Liptonbacteria	Candidatus_Liptonbacteria	Candidatus_Liptonbacteria
ASV_180	71276bcf0babfac7f8efaffee890a1f7	d__Bacteria	Patescibacteria	Parcubacteria	Parcubacteria	Parcubacteria	Parcubacteria	uncultured_bacterium
ASV_181	1ca8384b17b27b67aa69988dc7966143	d__Bacteria	Patescibacteria	Parcubacteria	Paceibacterales	Paceibacteraceae	Candidatus_Paceibacter	Candidatus_Paceibacter
ASV_182	efa1a8c41b1268aad85c373a2db558ac	d__Bacteria	Patescibacteria	Parcubacteria	Paceibacterales	Paceibacteraceae	Candidatus_Paceibacter	Candidatus_Paceibacter
ASV_183	0b8048ca7a05204f572480ef3111679f	d__Bacteria	Patescibacteria	Parcubacteria	NA	NA	NA	NA
ASV_184	9224d6bff9eb2cd0eb5188269dc8e75d	d__Bacteria	Patescibacteria	Parcubacteria	Candidatus_Yanofskybacteria	Candidatus_Yanofskybacteria	Candidatus_Yanofskybacteria	uncultured_bacterium
ASV_185	75d4e46c92033f6f1b6778f4bf60a803	d__Bacteria	Patescibacteria	Parcubacteria	Candidatus_Yanofskybacteria	Candidatus_Yanofskybacteria	Candidatus_Yanofskybacteria	uncultured_bacterium
ASV_186	5775a12098dd736cd65268c80fac2bad	d__Bacteria	Patescibacteria	Parcubacteria	NA	NA	NA	NA
ASV_187	7878add5986b3285a7fa9e2a93d86648	d__Bacteria	Patescibacteria	Parcubacteria	Parcubacteria	Parcubacteria	Parcubacteria	uncultured_bacterium
ASV_188	0271db9909b86e8bd2c8bc1d1d4bb996	d__Bacteria	Patescibacteria	Parcubacteria	Candidatus_Yanofskybacteria	Candidatus_Yanofskybacteria	Candidatus_Yanofskybacteria	uncultured_bacterium
ASV_189	1d35ecf086fda6dc6de4efba24f57198	d__Bacteria	Patescibacteria	Parcubacteria	Candidatus_Yanofskybacteria	Candidatus_Yanofskybacteria	Candidatus_Yanofskybacteria	uncultured_bacterium
ASV_19	47935605353be9f928abb53fde3c2ae6	d__Bacteria	Patescibacteria	Parcubacteria	Candidatus_Liptonbacteria	Candidatus_Liptonbacteria	Candidatus_Liptonbacteria	Candidatus_Liptonbacteria
ASV_190	f0a2837018bf778a5a322a74068f874f	d__Bacteria	Patescibacteria	Parcubacteria	Candidatus_Staskawiczbacteria	Candidatus_Staskawiczbacteria	Candidatus_Staskawiczbacteria	uncultured_bacterium
ASV_191	12072eeade1f48ffaf385bce1989be72	d__Bacteria	Patescibacteria	Parcubacteria	Candidatus_Staskawiczbacteria	Candidatus_Staskawiczbacteria	Candidatus_Staskawiczbacteria	uncultured_bacterium
ASV_192	2203bce98716f6b5eb607a019438037b	d__Bacteria	Patescibacteria	Parcubacteria	Candidatus_Staskawiczbacteria	Candidatus_Staskawiczbacteria	Candidatus_Staskawiczbacteria	uncultured_bacterium
ASV_193	8bbebf056a6145ff4989bc98e0eca31c	d__Bacteria	Patescibacteria	Parcubacteria	Candidatus_Staskawiczbacteria	Candidatus_Staskawiczbacteria	Candidatus_Staskawiczbacteria	uncultured_bacterium
ASV_194	7f74bcae744cd9ca344a7f436a5b2f35	d__Bacteria	Patescibacteria	Parcubacteria	Paceibacterales	Paceibacteraceae	Candidatus_Paceibacter	Candidatus_Paceibacter
ASV_195	dfcfcb097c8f7a882d4fbb386c458a11	d__Bacteria	Patescibacteria	Parcubacteria	Candidatus_Yanofskybacteria	Candidatus_Yanofskybacteria	Candidatus_Yanofskybacteria	uncultured_bacterium
ASV_196	798ce2ea4b9d30eefb4fe0275eca388c	d__Bacteria	Patescibacteria	Parcubacteria	Candidatus_Yanofskybacteria	Candidatus_Yanofskybacteria	Candidatus_Yanofskybacteria	uncultured_bacterium
ASV_197	3f5b18fb61b3624347e07334a8f777b3	d__Bacteria	Patescibacteria	Parcubacteria	NA	NA	NA	NA
ASV_198	1e36f237ba5cceea7b75bbd8570c4913	d__Bacteria	Patescibacteria	Parcubacteria	Candidatus_Terrybacteria	Candidatus_Terrybacteria	Candidatus_Terrybacteria	Candidatus_Terrybacteria
ASV_199	2ba6cef0637a68a9cb966e4a34d77462	d__Bacteria	Patescibacteria	Parcubacteria	Candidatus_Terrybacteria	Candidatus_Terrybacteria	Candidatus_Terrybacteria	Candidatus_Terrybacteria
ASV_2	153ec66b7469c780008e92e24476c818	d__Bacteria	Patescibacteria	Berkelbacteria	Berkelbacteria	Berkelbacteria	Berkelbacteria	uncultured_bacterium
ASV_20	a0deb109a0f28c4b78627b389ac94ef9	d__Bacteria	Patescibacteria	Parcubacteria	Candidatus_Jorgensenbacteria	Candidatus_Jorgensenbacteria	Candidatus_Jorgensenbacteria	Candidatus_Adlerbacteria
ASV_200	c2cfda925e5fc11eddca095dc84cd3cf	d__Bacteria	Patescibacteria	Parcubacteria	Parcubacteria	Parcubacteria	Parcubacteria	uncultured_bacterium
ASV_201	8776692aae528f9e3c7bca1e2ed34ce2	d__Bacteria	Patescibacteria	Parcubacteria	Parcubacteria	Parcubacteria	Parcubacteria	uncultured_bacterium
ASV_202	8a928b227af0058b2fc4c22308f0e321	d__Bacteria	Patescibacteria	Parcubacteria	Parcubacteria	Parcubacteria	Parcubacteria	uncultured_bacterium
ASV_203	44357f8caac321c5a0fb293b7f3dbc15	d__Bacteria	Patescibacteria	Parcubacteria	Parcubacteria	Parcubacteria	Parcubacteria	uncultured_bacterium
ASV_204	e2ad778ef7527dc6b36a967f007792df	d__Bacteria	Patescibacteria	Parcubacteria	Candidatus_Azambacteria	Candidatus_Azambacteria	Candidatus_Azambacteria	Candidatus_Azambacteria
ASV_205	01a15b665999de3e3e19a85f784a8845	d__Bacteria	Patescibacteria	Parcubacteria	Candidatus_Azambacteria	Candidatus_Azambacteria	Candidatus_Azambacteria	Candidatus_Azambacteria
ASV_206	34ed3cf068c4d4e84e400fddfa66203e	d__Bacteria	Patescibacteria	Parcubacteria	Candidatus_Azambacteria	Candidatus_Azambacteria	Candidatus_Azambacteria	Candidatus_Azambacteria
ASV_207	3b681d621ea2ebcc594c5465bfefd77c	d__Bacteria	Patescibacteria	ABY1	Candidatus_Jacksonbacteria	Candidatus_Jacksonbacteria	Candidatus_Jacksonbacteria	NA
ASV_208	9fa904cbe254f053569d1046de857e9e	d__Bacteria	Patescibacteria	ABY1	Candidatus_Jacksonbacteria	Candidatus_Jacksonbacteria	Candidatus_Jacksonbacteria	Parcubacteria_group
ASV_209	9273845a5814247ebadac132ae2b47bd	d__Bacteria	Patescibacteria	ABY1	Candidatus_Kerfeldbacteria	Candidatus_Kerfeldbacteria	Candidatus_Kerfeldbacteria	uncultured_bacterium
ASV_21	be01ba347c60c8e0d46d71e9feb800b8	d__Bacteria	Patescibacteria	Parcubacteria	NA	NA	NA	NA
ASV_210	2def30d274d52d12649c518fdeace470	d__Bacteria	Patescibacteria	ABY1	Candidatus_Kerfeldbacteria	Candidatus_Kerfeldbacteria	Candidatus_Kerfeldbacteria	uncultured_bacterium
ASV_211	9e8d22c0e0078af8e4629a000b3e6c2e	d__Bacteria	Patescibacteria	ABY1	Candidatus_Kerfeldbacteria	Candidatus_Kerfeldbacteria	Candidatus_Kerfeldbacteria	uncultured_bacterium
ASV_212	2b2d812974fc6c08e3b3f67a78a88110	d__Bacteria	Patescibacteria	ABY1	Candidatus_Falkowbacteria	Candidatus_Falkowbacteria	Candidatus_Falkowbacteria	Candidatus_Falkowbacteria
ASV_213	e238578ec17dbe5ad6595fb5b159f8ab	d__Bacteria	Patescibacteria	ABY1	Candidatus_Falkowbacteria	Candidatus_Falkowbacteria	Candidatus_Falkowbacteria	uncultured_soil
ASV_214	001574e82868eafdb6d3aa8ab7656677	d__Bacteria	Patescibacteria	ABY1	Candidatus_Buchananbacteria	Candidatus_Buchananbacteria	Candidatus_Buchananbacteria	Parcubacteria_group
ASV_215	82c4dcc647e932ced09ef4c824560cbc	d__Bacteria	Patescibacteria	ABY1	Candidatus_Buchananbacteria	Candidatus_Buchananbacteria	Candidatus_Buchananbacteria	Candidatus_Buchananbacteria
ASV_216	7c036f6a762ebcff98ebaaf312d15cf3	d__Bacteria	Patescibacteria	ABY1	Candidatus_Kerfeldbacteria	Candidatus_Kerfeldbacteria	Candidatus_Kerfeldbacteria	uncultured_bacterium
ASV_217	61a9c65ddcd8dd0ab702ff26b9df52ae	d__Bacteria	Patescibacteria	ABY1	Candidatus_Kerfeldbacteria	Candidatus_Kerfeldbacteria	Candidatus_Kerfeldbacteria	uncultured_bacterium
ASV_218	6e7b23282e656555e40091d40cce4524	d__Bacteria	Patescibacteria	ABY1	Candidatus_Komeilibacteria	Candidatus_Komeilibacteria	Candidatus_Komeilibacteria	Candidatus_Komeilibacteria
ASV_219	b5035352a70c8a4d08d9c8ca3d456b9b	d__Bacteria	Patescibacteria	ABY1	Candidatus_Magasanikbacteria	Candidatus_Magasanikbacteria	Candidatus_Magasanikbacteria	uncultured_bacterium
ASV_22	5e3aeea27390cf60516ed52f3abeef33	d__Bacteria	Patescibacteria	Parcubacteria	Candidatus_Jorgensenbacteria	Candidatus_Jorgensenbacteria	Candidatus_Jorgensenbacteria	Candidatus_Adlerbacteria
ASV_220	48f6cd77d52660bd47dc845020a77e84	d__Bacteria	Patescibacteria	ABY1	Candidatus_Magasanikbacteria	Candidatus_Magasanikbacteria	Candidatus_Magasanikbacteria	NA
ASV_221	2f37e164f756fb4577036629d3a16d6d	d__Bacteria	Patescibacteria	ABY1	NA	NA	NA	NA
ASV_222	b46306eaa3f20d9f31ff801a736af41d	d__Bacteria	Patescibacteria	ABY1	Candidatus_Kerfeldbacteria	Candidatus_Kerfeldbacteria	Candidatus_Kerfeldbacteria	uncultured_bacterium
ASV_223	133247c1a9248af69949b8755140f447	d__Bacteria	Patescibacteria	ABY1	NA	NA	NA	NA
ASV_224	23eb0c391471000af4791b2890a02022	d__Bacteria	Patescibacteria	ABY1	Candidatus_Magasanikbacteria	Candidatus_Magasanikbacteria	Candidatus_Magasanikbacteria	uncultured_bacterium
ASV_225	80c46d7ba9174ee947758eb4fe09d5c1	d__Bacteria	Patescibacteria	ABY1	Candidatus_Magasanikbacteria	Candidatus_Magasanikbacteria	Candidatus_Magasanikbacteria	Candidatus_Magasanikbacteria
ASV_226	d66dfabebcce8d41388c29895b0720ed	d__Bacteria	Patescibacteria	ABY1	Candidatus_Magasanikbacteria	Candidatus_Magasanikbacteria	Candidatus_Magasanikbacteria	Candidatus_Magasanikbacteria
ASV_227	f381037f4392e2b2d1b7833b789d2748	d__Bacteria	Patescibacteria	ABY1	Candidatus_Magasanikbacteria	Candidatus_Magasanikbacteria	Candidatus_Magasanikbacteria	uncultured_bacterium
ASV_228	92cc74ae443c7c878d31d9c159147f6a	d__Bacteria	Patescibacteria	ABY1	Candidatus_Magasanikbacteria	Candidatus_Magasanikbacteria	Candidatus_Magasanikbacteria	Candidatus_Magasanikbacteria
ASV_229	29767bfc42368fff16e1bead1abb57cb	d__Bacteria	Patescibacteria	ABY1	Candidatus_Magasanikbacteria	Candidatus_Magasanikbacteria	Candidatus_Magasanikbacteria	uncultured_bacterium
ASV_23	e4046106af91d5df8241a04d11ea21b6	d__Bacteria	Patescibacteria	Parcubacteria	Candidatus_Jorgensenbacteria	Candidatus_Jorgensenbacteria	Candidatus_Jorgensenbacteria	Candidatus_Adlerbacteria
ASV_230	c5dff49b8510081c09102f5e308a41d8	d__Bacteria	Patescibacteria	ABY1	Candidatus_Magasanikbacteria	Candidatus_Magasanikbacteria	Candidatus_Magasanikbacteria	uncultured_bacterium
ASV_231	abad2cf40e9e2a232d20a232628545bc	d__Bacteria	Patescibacteria	ABY1	Candidatus_Magasanikbacteria	Candidatus_Magasanikbacteria	Candidatus_Magasanikbacteria	Candidatus_Magasanikbacteria
ASV_232	91f3b84a6b4aae43db4fb680571a9b7c	d__Bacteria	Patescibacteria	ABY1	Candidatus_Magasanikbacteria	Candidatus_Magasanikbacteria	Candidatus_Magasanikbacteria	Candidatus_Magasanikbacteria
ASV_233	2391348e8426b636283249d0d80a3eb6	d__Bacteria	Patescibacteria	ABY1	Candidatus_Magasanikbacteria	Candidatus_Magasanikbacteria	Candidatus_Magasanikbacteria	NA
ASV_234	2f32578b2b98575c462887ab4f52019d	d__Bacteria	Patescibacteria	ABY1	Candidatus_Magasanikbacteria	Candidatus_Magasanikbacteria	Candidatus_Magasanikbacteria	Candidatus_Magasanikbacteria
ASV_235	03bf14268391d0f2840adea3f34f668e	d__Bacteria	Patescibacteria	ABY1	Candidatus_Magasanikbacteria	Candidatus_Magasanikbacteria	Candidatus_Magasanikbacteria	Candidatus_Uhrbacteria
ASV_236	fc041cc65f3ff167df139d3c34eae90f	d__Bacteria	Patescibacteria	ABY1	Candidatus_Magasanikbacteria	Candidatus_Magasanikbacteria	Candidatus_Magasanikbacteria	uncultured_bacterium
ASV_237	c8d3fb00b38f87cb1de0b21b9b5a231e	d__Bacteria	Patescibacteria	ABY1	Candidatus_Kuenenbacteria	Candidatus_Kuenenbacteria	Candidatus_Kuenenbacteria	Parcubacteria_bacterium
ASV_238	5ad04460bd5a07accf82bb4caa3fe46e	d__Bacteria	Patescibacteria	ABY1	Candidatus_Kerfeldbacteria	Candidatus_Kerfeldbacteria	Candidatus_Kerfeldbacteria	uncultured_bacterium
ASV_239	d91daa8cef2918bd9a4f4600e968cf76	d__Bacteria	Patescibacteria	ABY1	Candidatus_Uhrbacteria	Candidatus_Uhrbacteria	Candidatus_Uhrbacteria	uncultured_Crater
ASV_24	4bc2553da59fd29e3dc0ad3fb1552b02	d__Bacteria	Patescibacteria	Parcubacteria	Candidatus_Jorgensenbacteria	Candidatus_Jorgensenbacteria	Candidatus_Jorgensenbacteria	Candidatus_Adlerbacteria
ASV_240	2dcd3639a6181f97d6d32352f2b38b3f	d__Bacteria	Patescibacteria	ABY1	Candidatus_Uhrbacteria	Candidatus_Uhrbacteria	Candidatus_Uhrbacteria	Candidatus_Uhrbacteria
ASV_241	1551a20642ce9437f81ae3e24e3c954b	d__Bacteria	Patescibacteria	ABY1	Candidatus_Uhrbacteria	Candidatus_Uhrbacteria	Candidatus_Uhrbacteria	uncultured_bacterium
ASV_242	16345534ce9339af27639c09b41d3ea7	d__Bacteria	Patescibacteria	ABY1	Candidatus_Uhrbacteria	Candidatus_Uhrbacteria	Candidatus_Uhrbacteria	Candidatus_Uhrbacteria
ASV_243	b6687d854850aa8fbbf7c8aa3f3fcf63	d__Bacteria	Patescibacteria	ABY1	Candidatus_Uhrbacteria	Candidatus_Uhrbacteria	Candidatus_Uhrbacteria	Candidatus_Uhrbacteria
ASV_244	35667792f9f3611fd9ac9c403ba6d15c	d__Bacteria	Patescibacteria	ABY1	Candidatus_Uhrbacteria	Candidatus_Uhrbacteria	Candidatus_Uhrbacteria	Candidatus_Uhrbacteria
ASV_245	e533785e53bde0e22ec74a3ccad6bc9e	d__Bacteria	Patescibacteria	ABY1	Candidatus_Uhrbacteria	Candidatus_Uhrbacteria	Candidatus_Uhrbacteria	NA
ASV_246	e845210da4e0c47b4050a831df8442d0	d__Bacteria	Patescibacteria	ABY1	Candidatus_Uhrbacteria	Candidatus_Uhrbacteria	Candidatus_Uhrbacteria	uncultured_bacterium
ASV_247	007f1c7902bd8607e7ac81c1e1fbe961	d__Bacteria	Patescibacteria	ABY1	Candidatus_Uhrbacteria	Candidatus_Uhrbacteria	Candidatus_Uhrbacteria	uncultured_bacterium
ASV_248	f3f49a204fe81bca1e1f1cfdfeaa7ef3	d__Bacteria	Patescibacteria	ABY1	Candidatus_Uhrbacteria	Candidatus_Uhrbacteria	Candidatus_Uhrbacteria	metagenome
ASV_249	78756ef98ca72f8960cefc35bf7ad4e9	d__Bacteria	Patescibacteria	ABY1	Candidatus_Kerfeldbacteria	Candidatus_Kerfeldbacteria	Candidatus_Kerfeldbacteria	Parcubacteria_group
ASV_25	61e0b7a0b2025a47a45082dd2b7c3eda	d__Bacteria	Patescibacteria	Parcubacteria	Candidatus_Jorgensenbacteria	Candidatus_Jorgensenbacteria	Candidatus_Jorgensenbacteria	Candidatus_Adlerbacteria
ASV_250	e437d5fb3790df40805461a61bad86d8	d__Bacteria	Patescibacteria	ABY1	Candidatus_Kerfeldbacteria	Candidatus_Kerfeldbacteria	Candidatus_Kerfeldbacteria	NA
ASV_251	a6424340d2b327a62e4a8e7bf41f87ab	d__Bacteria	Patescibacteria	ABY1	Candidatus_Kerfeldbacteria	Candidatus_Kerfeldbacteria	Candidatus_Kerfeldbacteria	Parcubacteria_group
ASV_252	ab7a9fd37c50216d763017cc69fdb817	d__Bacteria	Patescibacteria	ABY1	Candidatus_Kerfeldbacteria	Candidatus_Kerfeldbacteria	Candidatus_Kerfeldbacteria	Parcubacteria_group
ASV_253	fbcf97111a997a8d8c95b1e6a9ef9516	d__Bacteria	Patescibacteria	ABY1	Candidatus_Kerfeldbacteria	Candidatus_Kerfeldbacteria	Candidatus_Kerfeldbacteria	Parcubacteria_group
ASV_254	903cf06559b20940c8cf6f4288f98bf6	d__Bacteria	Patescibacteria	ABY1	Candidatus_Kerfeldbacteria	Candidatus_Kerfeldbacteria	Candidatus_Kerfeldbacteria	uncultured_bacterium
ASV_255	ab5327392e511144f29787b9615928c5	d__Bacteria	Patescibacteria	ABY1	Candidatus_Kerfeldbacteria	Candidatus_Kerfeldbacteria	Candidatus_Kerfeldbacteria	uncultured_bacterium
ASV_256	f2907034c49b6efeb0457330bcb995ca	d__Bacteria	Patescibacteria	ABY1	Candidatus_Kerfeldbacteria	Candidatus_Kerfeldbacteria	Candidatus_Kerfeldbacteria	uncultured_bacterium
ASV_257	75bb5c17a5c97b89cefe8b3496097662	d__Bacteria	Patescibacteria	Microgenomatia	Candidatus_Woesebacteria	Candidatus_Woesebacteria	Candidatus_Woesebacteria	Candidatus_Woesebacteria
ASV_258	696d563dc312f14917ab4c5a030afb65	d__Bacteria	Patescibacteria	Microgenomatia	Candidatus_Woesebacteria	Candidatus_Woesebacteria	Candidatus_Woesebacteria	uncultured_bacterium
ASV_259	3b4cb170e22ada3dfa0185c6bd276112	d__Bacteria	Patescibacteria	Microgenomatia	Candidatus_Woesebacteria	Candidatus_Woesebacteria	Candidatus_Woesebacteria	Candidatus_Woesebacteria
ASV_26	2ad621c596008ba7c256ff7e2cac9f6c	d__Bacteria	Patescibacteria	Parcubacteria	Candidatus_Jorgensenbacteria	Candidatus_Jorgensenbacteria	Candidatus_Jorgensenbacteria	Candidatus_Adlerbacteria
ASV_260	fefa9891d5a2c2a800d79fe937b45ef3	d__Bacteria	Patescibacteria	Microgenomatia	Candidatus_Woesebacteria	Candidatus_Woesebacteria	Candidatus_Woesebacteria	uncultured_eubacterium
ASV_261	4889d04f66e100fad1ff651a47231fe3	d__Bacteria	Patescibacteria	Microgenomatia	Candidatus_Woesebacteria	Candidatus_Woesebacteria	Candidatus_Woesebacteria	uncultured_bacterium
ASV_262	db42303845fd7ea48ed84e7a101534b6	d__Bacteria	Patescibacteria	Microgenomatia	Candidatus_Woesebacteria	Candidatus_Woesebacteria	Candidatus_Woesebacteria	Candidatus_Woesebacteria
ASV_263	7fe9e07eab7d61627d305640d1969159	d__Bacteria	Patescibacteria	Microgenomatia	Candidatus_Woesebacteria	Candidatus_Woesebacteria	Candidatus_Woesebacteria	uncultured_bacterium
ASV_264	429a3e4b8461fc6094a4bd65de713ea3	d__Bacteria	Patescibacteria	Microgenomatia	Candidatus_Collierbacteria	Candidatus_Collierbacteria	Candidatus_Collierbacteria	NA
ASV_265	2f36495879706b4805f60ed855741551	d__Bacteria	Patescibacteria	Microgenomatia	Candidatus_Collierbacteria	Candidatus_Collierbacteria	Candidatus_Collierbacteria	groundwater_metagenome
ASV_266	bbe2da87cb817c97a5a93087868f9d73	d__Bacteria	Patescibacteria	Microgenomatia	Candidatus_Collierbacteria	Candidatus_Collierbacteria	Candidatus_Collierbacteria	groundwater_metagenome
ASV_267	b03ff21d7e5c9a898d475494179d3742	d__Bacteria	Patescibacteria	Berkelbacteria	Berkelbacteria	Berkelbacteria	Berkelbacteria	uncultured_bacterium
ASV_268	946aaf8e632fc59e6a154ab72f942619	d__Bacteria	Patescibacteria	Berkelbacteria	Berkelbacteria	Berkelbacteria	Berkelbacteria	uncultured_bacterium
ASV_269	476018e62566b68658890069ea01365a	d__Bacteria	Patescibacteria	WWE3	WWE3	WWE3	WWE3	uncultured_bacterium
ASV_27	f96b8fff2b1e639e356026da1dcd62cf	d__Bacteria	Patescibacteria	Parcubacteria	Candidatus_Jorgensenbacteria	Candidatus_Jorgensenbacteria	Candidatus_Jorgensenbacteria	Candidatus_Adlerbacteria
ASV_270	578b03ae76a5e733ac4818222b3a0293	d__Bacteria	Patescibacteria	WWE3	WWE3	WWE3	WWE3	uncultured_bacterium
ASV_271	ebc018d57cf25998c4edf3378dab4b2e	d__Bacteria	Patescibacteria	WWE3	WWE3	WWE3	WWE3	uncultured_bacterium
ASV_272	7549a6e485127dc9265596cbca547ba6	d__Bacteria	Patescibacteria	WWE3	WWE3	WWE3	WWE3	uncultured_candidate
ASV_273	5655daccfac89fb52039c58724feb954	d__Bacteria	Patescibacteria	WWE3	WWE3	WWE3	WWE3	uncultured_bacterium
ASV_274	7b0b6453b58151325b72113cd3dce41a	d__Bacteria	Patescibacteria	WWE3	WWE3	WWE3	WWE3	uncultured_bacterium
ASV_275	d8a5b88f86f071b2d94eb97808168aa3	d__Bacteria	Patescibacteria	WWE3	WWE3	WWE3	WWE3	uncultured_bacterium
ASV_276	e3fe7b99cb2114920aca57ca69630814	d__Bacteria	Patescibacteria	Microgenomatia	Candidatus_Curtissbacteria	Candidatus_Curtissbacteria	Candidatus_Curtissbacteria	uncultured_bacterium
ASV_277	a63a9a126fdad7832cd2ece1c6887b8d	d__Bacteria	Patescibacteria	Microgenomatia	Candidatus_Curtissbacteria	Candidatus_Curtissbacteria	Candidatus_Curtissbacteria	uncultured_bacterium
ASV_278	a983785f942f8d6c1436197852c96dce	d__Bacteria	Patescibacteria	Microgenomatia	Candidatus_Curtissbacteria	Candidatus_Curtissbacteria	Candidatus_Curtissbacteria	uncultured_bacterium
ASV_279	7bea26fd1e29e9448fe6b68d46a0d6af	d__Bacteria	Patescibacteria	Microgenomatia	Candidatus_Curtissbacteria	Candidatus_Curtissbacteria	Candidatus_Curtissbacteria	NA
ASV_28	81911cb401e3425a2fcae7a4ef52dc99	d__Bacteria	Patescibacteria	Parcubacteria	Candidatus_Jorgensenbacteria	Candidatus_Jorgensenbacteria	Candidatus_Jorgensenbacteria	Candidatus_Adlerbacteria
ASV_280	4a5a46f9b6d33cda9e6f7dad630e0690	d__Bacteria	Patescibacteria	uncultured	uncultured	uncultured	uncultured	uncultured_bacterium
ASV_281	967b94d127cebb532cdd1d0f65ca4047	d__Bacteria	Patescibacteria	Saccharimonadia	Saccharimonadales	Saccharimonadales	Saccharimonadales	uncultured_bacterium
ASV_282	784460edeb8610c62b930e44de1a1353	d__Bacteria	Patescibacteria	Saccharimonadia	Saccharimonadales	Saccharimonadaceae	TM7a	uncultured_bacterium
ASV_283	14a71c2bd3186593d468918442747f54	d__Bacteria	Patescibacteria	Saccharimonadia	Saccharimonadales	Saccharimonadales	Saccharimonadales	NA
ASV_284	0e980582b16aad34a96240f58d9eb434	d__Bacteria	Patescibacteria	Saccharimonadia	Saccharimonadales	Saccharimonadales	Saccharimonadales	marine_metagenome
ASV_285	0e337fbe7b11c4da6f914f78ec32c2a0	d__Bacteria	Patescibacteria	Saccharimonadia	Saccharimonadales	Saccharimonadales	Saccharimonadales	NA
ASV_286	bdc36fc65a2c6944ec03b4a860a42371	d__Bacteria	Patescibacteria	Saccharimonadia	Saccharimonadales	Saccharimonadales	Saccharimonadales	NA
ASV_287	571d1a0b0be4207e7f8c8f772047a11f	d__Bacteria	Patescibacteria	Saccharimonadia	Saccharimonadales	Saccharimonadaceae	TM7x	uncultured_bacterium
ASV_288	17228fd7f06b4c78cae54b716f989ff6	d__Bacteria	Patescibacteria	Saccharimonadia	Saccharimonadales	NA	NA	NA
ASV_289	44d2fc142987b79af710ee02be8ee878	d__Bacteria	Patescibacteria	Saccharimonadia	Saccharimonadales	Saccharimonadales	Saccharimonadales	uncultured_prokaryote
ASV_29	6017ee55cb6852dbc388088de490bdba	d__Bacteria	Patescibacteria	Parcubacteria	Candidatus_Jorgensenbacteria	Candidatus_Jorgensenbacteria	Candidatus_Jorgensenbacteria	Candidatus_Adlerbacteria
ASV_290	c14504fb52b2e560fe894acfb5895788	d__Bacteria	Patescibacteria	Saccharimonadia	Saccharimonadales	Saccharimonadales	Saccharimonadales	uncultured_bacterium
ASV_291	75360eee910020c9a8e4351cfe31cecd	d__Bacteria	Patescibacteria	Saccharimonadia	Saccharimonadales	Saccharimonadales	Saccharimonadales	NA
ASV_292	381ec6ca5552e87bdca0a5a809e95280	d__Bacteria	Patescibacteria	Saccharimonadia	Saccharimonadales	NA	NA	NA
ASV_293	2f36e993f6203baa7263fb9a820757b7	d__Bacteria	Patescibacteria	Saccharimonadia	Saccharimonadales	WWH38	WWH38	uncultured_bacterium
ASV_294	5ead672d8f4523b6cf9dc22cba6879d7	d__Bacteria	Patescibacteria	Saccharimonadia	Saccharimonadales	WWH38	WWH38	uncultured_bacterium
ASV_295	e76be88f9091d6ee182a75f57eb0b24d	d__Bacteria	Patescibacteria	Saccharimonadia	Saccharimonadales	NA	NA	NA
ASV_296	8daa83d225f7c44a23ab930f1a18be8a	d__Bacteria	Patescibacteria	Saccharimonadia	Saccharimonadales	NA	NA	NA
ASV_297	3f4f6c01ced4cfedc8fc6b037f1332a3	d__Bacteria	Patescibacteria	Saccharimonadia	Saccharimonadales	Saccharimonadales	Saccharimonadales	uncultured_bacterium
ASV_298	035691fba27a80186633d9582835c7fc	d__Bacteria	Patescibacteria	Gracilibacteria	Gracilibacteria	Gracilibacteria	Gracilibacteria	uncultured_bacterium
ASV_299	17d9a1466b02556a3f2a68135df4d5ee	d__Bacteria	Patescibacteria	Gracilibacteria	Candidatus_Peribacteria	Candidatus_Peribacteria	Candidatus_Peribacteria	uncultured_bacterium
ASV_3	2c3c8dd1e537a3ffe4fc3fab3f75a56b	d__Bacteria	Patescibacteria	Berkelbacteria	Berkelbacteria	Berkelbacteria	Berkelbacteria	uncultured_bacterium
ASV_30	0eb46ee6c4823fcc14f9ae89f13306af	d__Bacteria	Patescibacteria	Parcubacteria	Candidatus_Liptonbacteria	Candidatus_Liptonbacteria	Candidatus_Liptonbacteria	Candidatus_Liptonbacteria
ASV_300	133357ffd913b62d4ea2421c52735153	d__Bacteria	Patescibacteria	Gracilibacteria	Candidatus_Peribacteria	Candidatus_Peribacteria	Candidatus_Peribacteria	uncultured_bacterium
ASV_301	96cdae735ff136762104d10496f298cd	d__Bacteria	Patescibacteria	Gracilibacteria	Candidatus_Peribacteria	Candidatus_Peribacteria	Candidatus_Peribacteria	NA
ASV_302	cc108a59c91797f4536825235689d88d	d__Bacteria	Patescibacteria	Gracilibacteria	Candidatus_Peribacteria	Candidatus_Peribacteria	Candidatus_Peribacteria	Candidatus_Peribacteria
ASV_303	ea38d4d5dfbfb682498566f70183d48c	d__Bacteria	Patescibacteria	Gracilibacteria	Candidatus_Peribacteria	Candidatus_Peribacteria	Candidatus_Peribacteria	Candidatus_Peribacter
ASV_304	64c17ac74a8cc248fd6dce7c9d78aba9	d__Bacteria	Patescibacteria	Gracilibacteria	Candidatus_Peribacteria	Candidatus_Peribacteria	Candidatus_Peribacteria	NA
ASV_305	21c24306d846caf60bf73b33f341a855	d__Bacteria	Patescibacteria	Gracilibacteria	Candidatus_Peribacteria	Candidatus_Peribacteria	Candidatus_Peribacteria	uncultured_bacterium
ASV_306	f967d02269636cd7aa1013c98245d538	d__Bacteria	Patescibacteria	Gracilibacteria	Candidatus_Peribacteria	Candidatus_Peribacteria	Candidatus_Peribacteria	uncultured_bacterium
ASV_307	2b9c99bf103e80c012c87a982c512393	d__Bacteria	Patescibacteria	Gracilibacteria	NA	NA	NA	NA
ASV_308	385284f996195a7d62ab14434b13f317	d__Bacteria	Patescibacteria	Gracilibacteria	Gracilibacteria	Gracilibacteria	Gracilibacteria	uncultured_bacterium
ASV_309	dcd580015f7cee167db1cdd9796c8669	d__Bacteria	Patescibacteria	Gracilibacteria	Candidatus_Peregrinibacteria	Candidatus_Peregrinibacteria	Candidatus_Peregrinibacteria	Candidatus_Peregrinibacteria
ASV_31	c90de69782125d23ca5ed3781ba47f61	d__Bacteria	Patescibacteria	Parcubacteria	Candidatus_Jorgensenbacteria	Candidatus_Jorgensenbacteria	Candidatus_Jorgensenbacteria	Candidatus_Adlerbacteria
ASV_310	927b3cf77e0110a91e42c803d25fea2d	d__Bacteria	Patescibacteria	Gracilibacteria	Gracilibacteria	Gracilibacteria	Gracilibacteria	uncultured_bacterium
ASV_311	9fef9141738adcf19c487893460a491c	d__Bacteria	Chloroflexi	NA	NA	NA	NA	NA
ASV_312	43a77591831406c5be26ddd2f58273ee	d__Bacteria	Chloroflexi	Dehalococcoidia	MSBL5	MSBL5	MSBL5	uncultured_bacterium
ASV_313	31a39cf081511a472a79511df6c4af0e	d__Bacteria	Chloroflexi	Dehalococcoidia	MSBL5	MSBL5	MSBL5	uncultured_bacterium
ASV_314	c7a1210987fd2c212774542f911439f1	d__Bacteria	Chloroflexi	Dehalococcoidia	MSBL5	MSBL5	MSBL5	uncultured_bacterium
ASV_315	e59ecfd2c4bd3b3e7e9d5b244463034e	d__Bacteria	Chloroflexi	Chloroflexi	Chloroflexi	Chloroflexi	Chloroflexi	uncultured_bacterium
ASV_316	f338c2de860d3b687500c6feac070140	d__Bacteria	Chloroflexi	Chloroflexi	Chloroflexi	Chloroflexi	Chloroflexi	uncultured_bacterium
ASV_317	efbdc9f693de7fc7deafe43ee6b2823a	d__Bacteria	Chloroflexi	Chloroflexi	Chloroflexi	Chloroflexi	Chloroflexi	uncultured_bacterium
ASV_318	1e2979bf964a693006b8957df2d9bd53	d__Bacteria	Chloroflexi	NA	NA	NA	NA	NA
ASV_319	093fcd139af855436ecdfd3c6b7c54aa	d__Bacteria	Chloroflexi	NA	NA	NA	NA	NA
ASV_32	8d00a35197997619fcd7550f81a04502	d__Bacteria	Patescibacteria	Parcubacteria	NA	NA	NA	NA
ASV_320	e4937437402b36dfd6666ca36a791c07	d__Bacteria	Chloroflexi	Dehalococcoidia	MSBL5	MSBL5	MSBL5	uncultured_bacterium
ASV_321	ac0ccff2ccfc66baecc34c1da361fde9	d__Bacteria	Chloroflexi	NA	NA	NA	NA	NA
ASV_322	ea7eb04ec8db326482b05171dd450a54	d__Bacteria	Chloroflexi	SHA-26	SHA-26	SHA-26	SHA-26	uncultured_bacterium
ASV_323	0a3b8995a50bc170d16bba7d861529e3	d__Bacteria	Chloroflexi	NA	NA	NA	NA	NA
ASV_324	50b5071b0e1200a512e86feab238e507	d__Bacteria	Chloroflexi	NA	NA	NA	NA	NA
ASV_325	cc7c388cdf82268780b4e8f4aa92e8ef	d__Bacteria	Chloroflexi	Dehalococcoidia	S085	S085	S085	uncultured_bacterium
ASV_326	7b06c28971227d7d36fe3e4b37b913cf	d__Bacteria	Chloroflexi	NA	NA	NA	NA	NA
ASV_327	7439d09d6f7719330d9d8a5966618d6f	d__Bacteria	Chloroflexi	SHA-26	SHA-26	SHA-26	SHA-26	uncultured_bacterium
ASV_328	abf0b908039df6d3b9c4ee505fd41d00	d__Bacteria	Chloroflexi	NA	NA	NA	NA	NA
ASV_329	0f0fc8c762126c1568cace8af5389d25	d__Bacteria	Chloroflexi	Dehalococcoidia	SAR202_clade	SAR202_clade	SAR202_clade	uncultured_bacterium
ASV_33	ae9df52811fd09f4b8c02dba61d92623	d__Bacteria	Patescibacteria	Parcubacteria	Candidatus_Jorgensenbacteria	Candidatus_Jorgensenbacteria	Candidatus_Jorgensenbacteria	Candidatus_Adlerbacteria
ASV_330	8cd04f663f8e883a8e5fda2b23b9c1e6	d__Bacteria	Chloroflexi	SHA-26	SHA-26	SHA-26	SHA-26	uncultured_bacterium
ASV_331	afc918ee0d0f9e2a8c77bc6810e214c6	d__Bacteria	Chloroflexi	JG30-KF-CM66	JG30-KF-CM66	JG30-KF-CM66	JG30-KF-CM66	uncultured_bacterium
ASV_332	a0f195837fb776251d18324550f2f732	d__Bacteria	Chloroflexi	OLB14	OLB14	OLB14	OLB14	NA
ASV_333	61cd4b0483f4b5a5e5447215cebd1a2a	d__Bacteria	Chloroflexi	JG30-KF-CM66	JG30-KF-CM66	JG30-KF-CM66	JG30-KF-CM66	uncultured_Armatimonadetes
ASV_334	7d2f0756b645aeb8a4a78447e158925c	d__Bacteria	Chloroflexi	JG30-KF-CM66	JG30-KF-CM66	JG30-KF-CM66	JG30-KF-CM66	uncultured_bacterium
ASV_335	e097e140065d948b57d74c61a45fec29	d__Bacteria	Chloroflexi	JG30-KF-CM66	JG30-KF-CM66	JG30-KF-CM66	JG30-KF-CM66	uncultured_bacterium
ASV_336	5b38b65be620cb03964c79f28bb3200e	d__Bacteria	Chloroflexi	JG30-KF-CM66	JG30-KF-CM66	JG30-KF-CM66	JG30-KF-CM66	uncultured_bacterium
ASV_337	88a1e02c1ed1f3bb100501dd24930d41	d__Bacteria	Chloroflexi	Dehalococcoidia	NA	NA	NA	NA
ASV_338	12171e1b1d0ce5653f6456bde57c53bb	d__Bacteria	Chloroflexi	Dehalococcoidia	SAR202_clade	SAR202_clade	SAR202_clade	NA
ASV_339	f8ac8a8b0e7b170642c9c1489636ec30	d__Bacteria	Chloroflexi	NA	NA	NA	NA	NA
ASV_34	517eafd8052852980620d32fcaabc326	d__Bacteria	Patescibacteria	Parcubacteria	Candidatus_Jorgensenbacteria	Candidatus_Jorgensenbacteria	Candidatus_Jorgensenbacteria	Candidatus_Adlerbacteria
ASV_340	ae434929da4bdf80ee93943d0d444330	d__Bacteria	Chloroflexi	Dehalococcoidia	SAR202_clade	SAR202_clade	SAR202_clade	NA
ASV_341	6dbc1a04fc7a52ea278a49c565c89f0f	d__Bacteria	Chloroflexi	Dehalococcoidia	SAR202_clade	SAR202_clade	SAR202_clade	uncultured_bacterium
ASV_342	54d02ec07f775129b0847e0ab6312dd4	d__Bacteria	Chloroflexi	Dehalococcoidia	SAR202_clade	SAR202_clade	SAR202_clade	uncultured_bacterium
ASV_343	74f152259277b07f392ebeca1350f645	d__Bacteria	Chloroflexi	Dehalococcoidia	SAR202_clade	SAR202_clade	SAR202_clade	uncultured_bacterium
ASV_344	583d6a2fab24fae01850dc37591a3063	d__Bacteria	Chloroflexi	Dehalococcoidia	SAR202_clade	SAR202_clade	SAR202_clade	NA
ASV_345	3d35bc1e60538faac2a24c0aaf9d0660	d__Bacteria	Chloroflexi	Dehalococcoidia	SAR202_clade	SAR202_clade	SAR202_clade	uncultured_bacterium
ASV_346	54f0a9cebdf120c4774ee1e0f4100bf5	d__Bacteria	Chloroflexi	Dehalococcoidia	SAR202_clade	SAR202_clade	SAR202_clade	uncultured_bacterium
ASV_347	31cfeade25553428b6082e8365551420	d__Bacteria	Chloroflexi	Dehalococcoidia	SAR202_clade	SAR202_clade	SAR202_clade	uncultured_bacterium
ASV_348	d86e55a1e412c193cabeb9e0724cc791	d__Bacteria	Chloroflexi	Dehalococcoidia	SAR202_clade	SAR202_clade	SAR202_clade	uncultured_bacterium
ASV_349	aa3ff084b8ea0fb3834d9fa74b7a2aeb	d__Bacteria	Chloroflexi	Dehalococcoidia	NA	NA	NA	NA
ASV_35	92bf4f5faf3d6cc77e5ede93c32b620b	d__Bacteria	Patescibacteria	Parcubacteria	Candidatus_Jorgensenbacteria	Candidatus_Jorgensenbacteria	Candidatus_Jorgensenbacteria	Candidatus_Adlerbacteria
ASV_350	0690a907c9d47a0a384301719d86faf6	d__Bacteria	Chloroflexi	Dehalococcoidia	SAR202_clade	SAR202_clade	SAR202_clade	uncultured_gamma
ASV_351	e3d36db019281c0ac9fc37b5d02e2149	d__Bacteria	Chloroflexi	Dehalococcoidia	SAR202_clade	SAR202_clade	SAR202_clade	NA
ASV_352	e087256bfbc1035b2a7394f5478c0de8	d__Bacteria	Chloroflexi	Dehalococcoidia	SAR202_clade	SAR202_clade	SAR202_clade	uncultured_gamma
ASV_353	72dde18937bed82d8d45dc1d0c38bf89	d__Bacteria	Chloroflexi	Dehalococcoidia	SAR202_clade	SAR202_clade	SAR202_clade	NA
ASV_354	29faecd65b5b072b1613eb3a986512dc	d__Bacteria	Chloroflexi	Dehalococcoidia	SAR202_clade	SAR202_clade	SAR202_clade	uncultured_gamma
ASV_355	dc8a093058f856116ef406f58789482d	d__Bacteria	Chloroflexi	Dehalococcoidia	SAR202_clade	SAR202_clade	SAR202_clade	uncultured_bacterium
ASV_356	dbe92f10fe40cf90af64c0dab47beed3	d__Bacteria	Chloroflexi	Dehalococcoidia	SAR202_clade	SAR202_clade	SAR202_clade	uncultured_bacterium
ASV_357	4ae6e38ddd84a0eac5e619e7d6b2b69c	d__Bacteria	Chloroflexi	NLS2-31	NLS2-31	NLS2-31	NLS2-31	uncultured_bacterium
ASV_358	a7be8f71c3a7240ec1cc0fb30e48acbf	d__Bacteria	Chloroflexi	Dehalococcoidia	S085	S085	S085	uncultured_bacterium
ASV_359	01d1f8375f5d05eeca113994f9eced16	d__Bacteria	Chloroflexi	Dehalococcoidia	S085	S085	S085	uncultured_bacterium
ASV_36	07e7009dcce136e98d0825dac162a9d9	d__Bacteria	Patescibacteria	Parcubacteria	Candidatus_Jorgensenbacteria	Candidatus_Jorgensenbacteria	Candidatus_Jorgensenbacteria	Candidatus_Adlerbacteria
ASV_360	e6257350ac726af573b7999303e541dc	d__Bacteria	Chloroflexi	Dehalococcoidia	SAR202_clade	SAR202_clade	SAR202_clade	uncultured_bacterium
ASV_361	cc6899f7a57a7c0d126d74dfa0e1c01d	d__Bacteria	Chloroflexi	Dehalococcoidia	SAR202_clade	SAR202_clade	SAR202_clade	uncultured_bacterium
ASV_362	498da3bbf70fc1e5839a634f768da845	d__Bacteria	Chloroflexi	Dehalococcoidia	SAR202_clade	SAR202_clade	SAR202_clade	uncultured_bacterium
ASV_363	1d0fc778171e01988b3468259e4cae42	d__Bacteria	Chloroflexi	Anaerolineae	MSB-5B2	MSB-5B2	MSB-5B2	NA
ASV_364	13a192c886cd3edd6c277d93594c7a61	d__Bacteria	Chloroflexi	Dehalococcoidia	FS117-23B-02	FS117-23B-02	FS117-23B-02	uncultured_bacterium
ASV_365	4cf973094d98c6d6bdf9677de736d32e	d__Bacteria	Chloroflexi	Dehalococcoidia	SAR202_clade	SAR202_clade	SAR202_clade	NA
ASV_366	97a085fc2de2806c19139e915af544bf	d__Bacteria	Chloroflexi	Dehalococcoidia	SAR202_clade	SAR202_clade	SAR202_clade	NA
ASV_367	9a8eab1f189819f6a877d18032ef28a9	d__Bacteria	Chloroflexi	Dehalococcoidia	NA	NA	NA	NA
ASV_368	06ea4d6596f84555088f396a132bfa6b	d__Bacteria	Chloroflexi	Dehalococcoidia	Sh765B-AG-111	Sh765B-AG-111	Sh765B-AG-111	uncultured_bacterium
ASV_369	6c2cd75512c7c1ed8dc547b9e6df160b	d__Bacteria	Chloroflexi	Dehalococcoidia	Dehalococcoidia	Dehalococcoidia	Dehalococcoidia	uncultured_bacterium
ASV_37	50451677f908df0cf586d0f10a0ef6b3	d__Bacteria	Patescibacteria	Parcubacteria	Candidatus_Jorgensenbacteria	Candidatus_Jorgensenbacteria	Candidatus_Jorgensenbacteria	Candidatus_Adlerbacteria
ASV_370	299a2942ecfa758dbae56c47bdcc1870	d__Bacteria	Chloroflexi	Dehalococcoidia	SPG12-343-353-B75	SPG12-343-353-B75	SPG12-343-353-B75	uncultured_bacterium
ASV_371	5a2077484f9d0e212694f6fe9b71c2dc	d__Bacteria	Chloroflexi	Dehalococcoidia	SPG12-343-353-B75	SPG12-343-353-B75	SPG12-343-353-B75	uncultured_bacterium
ASV_372	6572f55124c24f600d9fd5cb6ff1f6e3	d__Bacteria	Chloroflexi	Dehalococcoidia	NA	NA	NA	NA
ASV_373	625320de0351c4943a3f0bf1041f10b5	d__Bacteria	Chloroflexi	Dehalococcoidia	Sh765B-TzT-20	Sh765B-TzT-20	Sh765B-TzT-20	uncultured_bacterium
ASV_374	e0eb7d191ad3c1d5be0a448ee868feaf	d__Bacteria	Chloroflexi	Dehalococcoidia	SPG12-343-353-B75	SPG12-343-353-B75	SPG12-343-353-B75	uncultured_bacterium
ASV_375	8e61945a3d364f16caa652d450aafffb	d__Bacteria	Chloroflexi	Dehalococcoidia	SPG12-343-353-B75	SPG12-343-353-B75	SPG12-343-353-B75	uncultured_bacterium
ASV_376	86b6451d22beceef07aa65268b2d2d38	d__Bacteria	Chloroflexi	Dehalococcoidia	Sh765B-TzT-20	Sh765B-TzT-20	Sh765B-TzT-20	uncultured_bacterium
ASV_377	2865d4ebf1850c7bc5715c8e3520d1ea	d__Bacteria	Chloroflexi	Dehalococcoidia	NA	NA	NA	NA
ASV_378	aee86bdabd47b8cba6c15b4eff542cc6	d__Bacteria	Chloroflexi	Dehalococcoidia	SPG12-343-353-B75	SPG12-343-353-B75	SPG12-343-353-B75	uncultured_bacterium
ASV_379	982c6f2b8d87c0262b432dffaba1b0a3	d__Bacteria	Chloroflexi	Dehalococcoidia	NA	NA	NA	NA
ASV_38	7c52308ab6994829501102f1c6363abc	d__Bacteria	Patescibacteria	Parcubacteria	Candidatus_Jorgensenbacteria	Candidatus_Jorgensenbacteria	Candidatus_Jorgensenbacteria	Candidatus_Adlerbacteria
ASV_380	1b27bea091486333cf945e3381d2d671	d__Bacteria	Chloroflexi	Dehalococcoidia	NA	NA	NA	NA
ASV_381	e6bdc62c33670b4594c73db3e7dd03af	d__Bacteria	Chloroflexi	Dehalococcoidia	Sh765B-TzT-20	Sh765B-TzT-20	Sh765B-TzT-20	uncultured_bacterium
ASV_382	d0975bb6d8fc99ea5ad986f15182c20c	d__Bacteria	Chloroflexi	Dehalococcoidia	NA	NA	NA	NA
ASV_383	7d4e233159c3939791f318817fff0bd7	d__Bacteria	Chloroflexi	Dehalococcoidia	Sh765B-TzT-20	Sh765B-TzT-20	Sh765B-TzT-20	uncultured_bacterium
ASV_384	8a3fd8c8bb08d35deb363f975c67e379	d__Bacteria	Chloroflexi	Dehalococcoidia	Sh765B-TzT-20	Sh765B-TzT-20	Sh765B-TzT-20	uncultured_bacterium
ASV_385	32e00b98cbd24267fda7d0892f8ce556	d__Bacteria	Chloroflexi	Dehalococcoidia	Sh765B-TzT-20	Sh765B-TzT-20	Sh765B-TzT-20	uncultured_bacterium
ASV_386	e852e1e7261045002d37e059c15a1e5d	d__Bacteria	Chloroflexi	Dehalococcoidia	661239	661239	661239	uncultured_bacterium
ASV_387	abe53351fd897f84aa66b6a365898798	d__Bacteria	Chloroflexi	Dehalococcoidia	661239	661239	661239	uncultured_bacterium
ASV_388	0a6c614e05518ba01fe649eef63f54e4	d__Bacteria	Chloroflexi	Dehalococcoidia	661239	661239	661239	uncultured_bacterium
ASV_389	b91ba890894b69c402f1421bad76cd38	d__Bacteria	Chloroflexi	Dehalococcoidia	661239	661239	661239	uncultured_bacterium
ASV_39	a661787f7032e5cc03f004bc73cd414b	d__Bacteria	Patescibacteria	Parcubacteria	Candidatus_Jorgensenbacteria	Candidatus_Jorgensenbacteria	Candidatus_Jorgensenbacteria	Candidatus_Adlerbacteria
ASV_390	43ca54bd6ddb4f65e77e23975bf4b4f1	d__Bacteria	Chloroflexi	Dehalococcoidia	661239	661239	661239	uncultured_bacterium
ASV_391	97a05c0bcc8c682c020fc203e55a798c	d__Bacteria	Chloroflexi	Dehalococcoidia	NA	NA	NA	NA
ASV_392	7264da7d14d9d9fc2d02e822bf76beda	d__Bacteria	Chloroflexi	Dehalococcoidia	SPG12-343-353-B75	SPG12-343-353-B75	SPG12-343-353-B75	uncultured_bacterium
ASV_393	d7b5ae025d2db8d586213285990f32fd	d__Bacteria	Chloroflexi	Dehalococcoidia	Dehalococcoidia	Dehalococcoidia	Dehalococcoidia	uncultured_Chloroflexi
ASV_394	51c21ff0e40c5b48b41f861e9a30faac	d__Bacteria	Chloroflexi	Dehalococcoidia	RBG-13-46-9	RBG-13-46-9	RBG-13-46-9	NA
ASV_395	c9442acff7a30833c4b158d8e180dd04	d__Bacteria	Chloroflexi	Dehalococcoidia	NA	NA	NA	NA
ASV_396	9a1055c29d754a3c3d020e3a22d6e130	d__Bacteria	Chloroflexi	Dehalococcoidia	Dehalococcoidia	Dehalococcoidia	Dehalococcoidia	NA
ASV_397	09733b3bdda3514a12dfc9e93b9ba101	d__Bacteria	Chloroflexi	Dehalococcoidia	NA	NA	NA	NA
ASV_398	8bfb6dd9806c7af06f8589029b2392b3	d__Bacteria	Chloroflexi	Dehalococcoidia	t0.6.f	t0.6.f	t0.6.f	uncultured_bacterium
ASV_399	b481333797b507ca0b66c2677e110165	d__Bacteria	Chloroflexi	Dehalococcoidia	Dehalococcoidales	uncultured	uncultured	uncultured_bacterium
ASV_4	1c9d89ff8a9f6e40f2314a2415a4be9d	d__Bacteria	Patescibacteria	Berkelbacteria	Berkelbacteria	Berkelbacteria	Berkelbacteria	uncultured_bacterium
ASV_40	c158a0909c1202baf899bc0035a3e8e0	d__Bacteria	Patescibacteria	Parcubacteria	Candidatus_Jorgensenbacteria	Candidatus_Jorgensenbacteria	Candidatus_Jorgensenbacteria	Candidatus_Adlerbacteria
ASV_400	26288e280f64bd12b7cf439be7577c46	d__Bacteria	Chloroflexi	Dehalococcoidia	Dehalococcoidales	uncultured	uncultured	uncultured_bacterium
ASV_401	386d07cbe72d54c805f0fff8dc19d704	d__Bacteria	Chloroflexi	Dehalococcoidia	GIF3	GIF3	GIF3	NA
ASV_402	a6c72497fd20af7b377ce7ecaa63e5fd	d__Bacteria	Chloroflexi	Dehalococcoidia	GIF3	GIF3	GIF3	uncultured_bacterium
ASV_403	12df2b4d0ab7c4ebc998f70048fb9641	d__Bacteria	Chloroflexi	Dehalococcoidia	GIF9	GIF9	GIF9	uncultured_Chloroflexi
ASV_404	6ff1d40d82c52e0df8d67d7948dac4a6	d__Bacteria	Chloroflexi	Dehalococcoidia	GIF9	GIF9	GIF9	NA
ASV_405	1e0d4bde091e9079a038974751f9d614	d__Bacteria	Chloroflexi	Dehalococcoidia	GIF9	GIF9	GIF9	NA
ASV_406	bfa58a0012a20b916a19c2fd09c17492	d__Bacteria	Chloroflexi	Dehalococcoidia	NA	NA	NA	NA
ASV_407	030c34ce9e6ad42ee15e77cf1ea3902d	d__Bacteria	Chloroflexi	Dehalococcoidia	NA	NA	NA	NA
ASV_408	e01c25aa3b9c24af53d4e904a192c912	d__Bacteria	Chloroflexi	Dehalococcoidia	MSBL5	MSBL5	MSBL5	uncultured_bacterium
ASV_409	5d5f1359decc5d0d6fd3cbc57166e12f	d__Bacteria	Chloroflexi	Dehalococcoidia	NA	NA	NA	NA
ASV_41	40832ec4c74f52c20d18b1d7828c7458	d__Bacteria	Patescibacteria	Parcubacteria	NA	NA	NA	NA
ASV_410	883c4363f0c175dd9f22e0f315688fc3	d__Bacteria	Chloroflexi	Dehalococcoidia	NA	NA	NA	NA
ASV_411	82982a8485250fd4dbd3cd936bb7b3e7	d__Bacteria	Chloroflexi	Anaerolineae	NA	NA	NA	NA
ASV_412	17d38351c5b0561bb7d38b631070baf6	d__Bacteria	Chloroflexi	Anaerolineae	SBR1031	SBR1031	SBR1031	metagenome
ASV_413	0432c3b3e1f3c75d1fe6d4e81fa76c90	d__Bacteria	Chloroflexi	Anaerolineae	SJA-15	SJA-15	SJA-15	uncultured_soil
ASV_414	baad4d914aa1ffa588f6fad0c80e1dfd	d__Bacteria	Chloroflexi	Anaerolineae	Anaerolineae	Anaerolineae	Anaerolineae	uncultured_Bellilinea
ASV_415	71674e71514f4ca272a4fcb066da97c0	d__Bacteria	Chloroflexi	Anaerolineae	SJA-15	SJA-15	SJA-15	NA
ASV_416	24e34187f7038e30194e550670884056	d__Bacteria	Chloroflexi	Anaerolineae	SJA-15	SJA-15	SJA-15	NA
ASV_417	3f35e41da47b53dbfbae391d2c197aa6	d__Bacteria	Chloroflexi	Anaerolineae	uncultured	uncultured	uncultured	NA
ASV_418	fd094c61b85da4f21a2be5e58a3ef6f4	d__Bacteria	Chloroflexi	Anaerolineae	Caldilineales	Caldilineaceae	uncultured	uncultured_Chloroflexia
ASV_419	daf2c4073b92bd3932ce7de4033c5f0a	d__Bacteria	Chloroflexi	Anaerolineae	Caldilineales	Caldilineaceae	uncultured	NA
ASV_42	038d3a88949cb77e22b36cc1b65e7b18	d__Bacteria	Patescibacteria	Parcubacteria	NA	NA	NA	NA
ASV_420	455f3127e23735b7c7ede2832fe315ad	d__Bacteria	Chloroflexi	Anaerolineae	Caldilineales	Caldilineaceae	uncultured	NA
ASV_421	4179c136b7fbe7a8b4ac040862b5ddba	d__Bacteria	Chloroflexi	Anaerolineae	SBR1031	SBR1031	SBR1031	anaerobic_digester
ASV_422	56a8906713938a6616bcd6e79d8e5635	d__Bacteria	Chloroflexi	Anaerolineae	Anaerolineales	Anaerolineaceae	uncultured	uncultured_Chlorobi
ASV_423	b74cdf6134a26e1edc4e68f778a66692	d__Bacteria	Chloroflexi	Anaerolineae	Anaerolineales	Anaerolineaceae	uncultured	NA
ASV_424	ea3acadfb93e9708d91eb2318a603c48	d__Bacteria	Chloroflexi	Anaerolineae	RBG-13-54-9	RBG-13-54-9	RBG-13-54-9	uncultured_bacterium
ASV_425	dc6eba1540050893ad778aac1cc6af0b	d__Bacteria	Chloroflexi	Anaerolineae	Anaerolineales	Anaerolineaceae	uncultured	NA
ASV_426	665b18629248bbb10a8a159f25233caf	d__Bacteria	Chloroflexi	Anaerolineae	Anaerolineales	Anaerolineaceae	uncultured	uncultured_prokaryote
ASV_427	4c1149509aeea827cd4896e80f3fde31	d__Bacteria	Chloroflexi	Anaerolineae	Anaerolineales	Anaerolineaceae	NA	NA
ASV_428	7b9aeb68156373773571e566648037aa	d__Bacteria	Chloroflexi	Anaerolineae	Anaerolineales	Anaerolineaceae	uncultured	denitrifying_bacterium
ASV_429	51271bd71e8d01a09ec5246a5f5ac2af	d__Bacteria	Chloroflexi	Anaerolineae	SBR1031	SBR1031	SBR1031	uncultured_bacterium
ASV_43	54c5873b2d12befc434cffd8be45f33e	d__Bacteria	Patescibacteria	Parcubacteria	Candidatus_Moranbacteria	Candidatus_Moranbacteria	Candidatus_Moranbacteria	uncultured_soil
ASV_430	23c307e803a38f02cebd3376d38f642f	d__Bacteria	Chloroflexi	Anaerolineae	RBG-13-54-9	RBG-13-54-9	RBG-13-54-9	uncultured_Caldilineaceae
ASV_431	54b7a9a9a56228f87c0353a1aa5f38af	d__Bacteria	Chloroflexi	Anaerolineae	RBG-13-54-9	RBG-13-54-9	RBG-13-54-9	uncultured_Caldilineae
ASV_432	b40ff2ae866f08396939d71d2ccf52f8	d__Bacteria	Chloroflexi	Anaerolineae	RBG-13-54-9	RBG-13-54-9	RBG-13-54-9	NA
ASV_433	4cdc549ae0b4023385e33cb7bd140a05	d__Bacteria	Chloroflexi	Anaerolineae	RBG-13-54-9	RBG-13-54-9	RBG-13-54-9	uncultured_Caldilineae
ASV_434	a73f807f7e4f4b3afcf685d8e94a3f2a	d__Bacteria	Chloroflexi	Anaerolineae	RBG-13-54-9	RBG-13-54-9	RBG-13-54-9	NA
ASV_435	5ff4d7d71483af4bb9b8f2cc27a38455	d__Bacteria	Chloroflexi	SHA-26	SHA-26	SHA-26	SHA-26	uncultured_bacterium
ASV_436	28e296b5e8b6e72a388678059f4c0447	d__Bacteria	Chloroflexi	P2-11E	P2-11E	P2-11E	P2-11E	uncultured_bacterium
ASV_437	7139c9f0fb5ffece09710f80b9f3236f	d__Bacteria	Chloroflexi	KD4-96	KD4-96	KD4-96	KD4-96	uncultured_bacterium
ASV_438	5f89609b406fb3f7753edee1d1388eee	d__Bacteria	Chloroflexi	KD4-96	KD4-96	KD4-96	KD4-96	NA
ASV_439	c242c97ec2079b4a00b247b74c9ce070	d__Bacteria	Chloroflexi	KD4-96	KD4-96	KD4-96	KD4-96	metagenome
ASV_44	f93075bff34b204486675071ff55d9df	d__Bacteria	Patescibacteria	Parcubacteria	Candidatus_Moranbacteria	Candidatus_Moranbacteria	Candidatus_Moranbacteria	uncultured_soil
ASV_440	9b27147dcc80eea770560529ea6c301b	d__Bacteria	Chloroflexi	KD4-96	KD4-96	KD4-96	KD4-96	NA
ASV_441	0ed923f7178a03a2d0145820f482137c	d__Bacteria	Chloroflexi	KD4-96	KD4-96	KD4-96	KD4-96	NA
ASV_442	998c5277541d9d7feea3450240548490	d__Bacteria	Chloroflexi	KD4-96	KD4-96	KD4-96	KD4-96	NA
ASV_443	0e5cc32e90aef68afedae2e6f6847b1f	d__Bacteria	Chloroflexi	KD4-96	KD4-96	KD4-96	KD4-96	uncultured_bacterium
ASV_444	ff822743f4dd191ecd9f6ccc54ed6884	d__Bacteria	Chloroflexi	KD4-96	KD4-96	KD4-96	KD4-96	uncultured_bacterium
ASV_445	03b5bb78cc7064b5d155e0af68aa8b5f	d__Bacteria	Chloroflexi	KD4-96	KD4-96	KD4-96	KD4-96	NA
ASV_446	2b62a25a203753e8b0619584ac78dcfa	d__Bacteria	Chloroflexi	KD4-96	KD4-96	KD4-96	KD4-96	NA
ASV_447	55b8df012aa88cb4f2feece18639cea8	d__Bacteria	Chloroflexi	KD4-96	KD4-96	KD4-96	KD4-96	uncultured_bacterium
ASV_448	54caf1988f7eee59e2a8b21bbc89657a	d__Bacteria	Chloroflexi	KD4-96	KD4-96	KD4-96	KD4-96	uncultured_bacterium
ASV_449	c29cfdb99f1f0eb30616371de4bd6357	d__Bacteria	Chloroflexi	KD4-96	KD4-96	KD4-96	KD4-96	uncultured_bacterium
ASV_45	e302dc8e73f9935b249c2513948bc605	d__Bacteria	Patescibacteria	Parcubacteria	Candidatus_Moranbacteria	Candidatus_Moranbacteria	Candidatus_Moranbacteria	uncultured_soil
ASV_450	faeb9fd1cb44b60d5b73289188ddc4c1	d__Bacteria	Chloroflexi	KD4-96	KD4-96	KD4-96	KD4-96	uncultured_bacterium
ASV_451	e301db4993d117481300e9f0d72d7bb7	d__Bacteria	Chloroflexi	Chloroflexia	Chloroflexales	Roseiflexaceae	Kouleothrix	Kouleothrix_aurantiaca
ASV_452	b2f2c33bfe1141768a0a98cd9ad2d685	d__Bacteria	Acetothermia	Acetothermiia	Acetothermiia	Acetothermiia	Acetothermiia	uncultured_bacterium
ASV_453	4679a0e2c46c6b593815202df35c122b	d__Bacteria	Acetothermia	Acetothermiia	Acetothermiia	Acetothermiia	Acetothermiia	uncultured_bacterium
ASV_454	c55db686bfcdfae6a7928697c4400593	d__Bacteria	Chloroflexi	Anaerolineae	Anaerolineales	Anaerolineaceae	Anaerolinea	uncultured_soil
ASV_455	e8e589cfac1da7e9cdbf2862fa9a22f8	d__Bacteria	Elusimicrobiota	Lineage_IIa	Lineage_IIa	Lineage_IIa	Lineage_IIa	NA
ASV_456	18e7cf4bb022eb2f3f76354fd11cf41e	d__Bacteria	Elusimicrobiota	Lineage_IIc	Lineage_IIc	Lineage_IIc	Lineage_IIc	uncultured_bacterium
ASV_457	0cb322f8a00bb2cc879ce4164bfdf513	d__Bacteria	Elusimicrobiota	Lineage_IIc	Lineage_IIc	Lineage_IIc	Lineage_IIc	uncultured_bacterium
ASV_458	14c41304ad405140074ef294fd9e91ce	d__Bacteria	Elusimicrobiota	Lineage_IIc	Lineage_IIc	Lineage_IIc	Lineage_IIc	uncultured_bacterium
ASV_459	da819cac9ed0aeb2ae75283c8fc16707	d__Bacteria	Elusimicrobiota	Elusimicrobia	Lineage_IV	Lineage_IV	Lineage_IV	NA
ASV_46	80e134e82005ceb2181a9f63626c9318	d__Bacteria	Patescibacteria	Parcubacteria	Candidatus_Moranbacteria	Candidatus_Moranbacteria	Candidatus_Moranbacteria	uncultured_bacterium
ASV_460	371a17bdbc9e0489daa44b8a0695ba41	d__Bacteria	Elusimicrobiota	Elusimicrobia	Lineage_IV	Lineage_IV	Lineage_IV	uncultured_Termite
ASV_461	45c26793a8df60222fbeadd3b08f1314	d__Bacteria	Elusimicrobiota	Elusimicrobia	Lineage_IV	Lineage_IV	Lineage_IV	uncultured_bacterium
ASV_462	863ef52482abd855cc6cd91eb7c5864e	d__Bacteria	Elusimicrobiota	Elusimicrobia	Lineage_IV	Lineage_IV	Lineage_IV	uncultured_bacterium
ASV_463	bc98d7731692618c7a993c881ce87be1	d__Bacteria	Elusimicrobiota	Elusimicrobia	Lineage_IV	Lineage_IV	Lineage_IV	uncultured_bacterium
ASV_464	a10f5ce9db1d41fb3bf46675d05e7bb2	d__Bacteria	Elusimicrobiota	Elusimicrobia	Lineage_IV	Lineage_IV	Lineage_IV	uncultured_bacterium
ASV_465	5e0a8a2b97be00eb0855d9c9336f7d82	d__Bacteria	Chloroflexi	Ktedonobacteria	Ktedonobacterales	Ktedonobacteraceae	Thermosporothrix	uncultured_bacterium
ASV_466	b9a21e968dc758a8195c61076541f362	d__Bacteria	Chloroflexi	Ktedonobacteria	Ktedonobacterales	Ktedonobacteraceae	uncultured	uncultured_bacterium
ASV_467	037a04436ba844bd5d16bf608296ca9f	d__Bacteria	Chloroflexi	Ktedonobacteria	Ktedonobacterales	Ktedonobacteraceae	FCPS473	uncultured_bacterium
ASV_468	79eddd55008de79861db69d0f36cf73e	d__Bacteria	Chloroflexi	Ktedonobacteria	Ktedonobacterales	Ktedonobacteraceae	uncultured	uncultured_Ktedobacteria
ASV_469	b1e70f7d752ceb9792ff1b096a513dc2	d__Bacteria	Chloroflexi	Ktedonobacteria	Ktedonobacterales	Ktedonobacteraceae	uncultured	uncultured_Ktedobacteria
ASV_47	b09668aac484176df4e555bb749e7532	d__Bacteria	Patescibacteria	Parcubacteria	Candidatus_Moranbacteria	Candidatus_Moranbacteria	Candidatus_Moranbacteria	Candidatus_Moranbacteria
ASV_470	eb87e7d7b2ddc0bf400c6a769aa7d590	d__Bacteria	Chloroflexi	Ktedonobacteria	Ktedonobacterales	Ktedonobacteraceae	uncultured	uncultured_Ktedobacteria
ASV_471	81443b43103c97bea772e5f487ed4196	d__Bacteria	Chloroflexi	Ktedonobacteria	Ktedonobacterales	Ktedonobacteraceae	uncultured	uncultured_Ktedobacteria
ASV_472	5eba956da92c6e7d914a147ecc30905e	d__Bacteria	Chloroflexi	Ktedonobacteria	Ktedonobacterales	Ktedonobacteraceae	uncultured	uncultured_Ktedobacteria
ASV_473	bbeba45a835f177c1bd0f120a21a06c0	d__Bacteria	Firmicutes	Bacilli	Izemoplasmatales	Izemoplasmataceae	Izemoplasmataceae	uncultured_bacterium
ASV_474	c5d4dea53a3f167a7ab896588076b95d	d__Bacteria	Bacteroidota	Bacteroidia	Cytophagales	Spirosomaceae	Runella	uncultured_Runella
ASV_475	4ce76f4693ee91bbcccdc60b630a3554	d__Bacteria	Bacteroidota	Bacteroidia	Cytophagales	Hymenobacteraceae	Pontibacter	NA
ASV_476	a95fd54d41c39fbe3fb7d8fede5c024c	d__Bacteria	Bacteroidota	Bacteroidia	Chitinophagales	uncultured	uncultured	NA
ASV_477	b2d50222ce72c8b91e43f8ab3b734000	d__Bacteria	Bacteroidota	Bacteroidia	Flavobacteriales	Flavobacteriaceae	Flavobacterium	NA
ASV_478	535f261f63802fc31b6cf54ee617d76d	d__Bacteria	Bacteroidota	Bacteroidia	Flavobacteriales	Flavobacteriaceae	Flavobacterium	Flavobacterium_ginsengisoli
ASV_479	b888344837af6b75d8269e797c16d301	d__Bacteria	Bacteroidota	Bacteroidia	Flavobacteriales	Flavobacteriaceae	Flavobacterium	NA
ASV_48	f159f4f287c9c34ab8342b29a1e19a02	d__Bacteria	Patescibacteria	Parcubacteria	Candidatus_Moranbacteria	Candidatus_Moranbacteria	Candidatus_Moranbacteria	Candidatus_Moranbacteria
ASV_480	730e0f3f43598be907b8253de083c29e	d__Bacteria	Bacteroidota	Bacteroidia	Flavobacteriales	Flavobacteriaceae	Flavobacterium	NA
ASV_481	97e4e9e1e9e3a7e71be334d6eaa69247	d__Bacteria	Bacteroidota	Bacteroidia	Flavobacteriales	Flavobacteriaceae	Flavobacterium	Flavobacterium_ginsengisoli
ASV_482	ca1e44396c5d533c9638ff14706d4d3b	d__Bacteria	Bacteroidota	Bacteroidia	Flavobacteriales	Flavobacteriaceae	Flavobacterium	Flavobacterium_tyrosinilyticum
ASV_483	c2644b8dc05a47e52e442a4b49243084	d__Bacteria	Bacteroidota	Bacteroidia	Flavobacteriales	Flavobacteriaceae	Flavobacterium	NA
ASV_484	9549bf0e761430c70f3ebfa2f24ba039	d__Bacteria	Bacteroidota	Bacteroidia	Flavobacteriales	Flavobacteriaceae	Flavobacterium	Flavobacterium_sp.
ASV_485	73145bce8fcd61f6ae2c792355cf3e28	d__Bacteria	Bacteroidota	Bacteroidia	Flavobacteriales	Flavobacteriaceae	Flavobacterium	NA
ASV_486	1223f93a320d9b1fbe60357559181ec4	d__Bacteria	Bacteroidota	Bacteroidia	Flavobacteriales	Flavobacteriaceae	Flavobacterium	NA
ASV_487	ac9df25b327fd2ac26da426be5f55a85	d__Bacteria	Bacteroidota	Bacteroidia	Flavobacteriales	Flavobacteriaceae	Flavobacterium	NA
ASV_488	18599ec5bbf57eefd38a101bec4bbdb8	d__Bacteria	Bacteroidota	Bacteroidia	Flavobacteriales	Weeksellaceae	Chishuiella	uncultured_Wautersiella
ASV_489	517806a634aeb5895d325c5fdc879c6e	d__Bacteria	Bacteroidota	Bacteroidia	Flavobacteriales	Weeksellaceae	Chryseobacterium	NA
ASV_49	6aa60b3dc7694343ed5017eb25bab2cd	d__Bacteria	Patescibacteria	Parcubacteria	Candidatus_Yanofskybacteria	Candidatus_Yanofskybacteria	Candidatus_Yanofskybacteria	NA
ASV_490	0dc1e49e5d7642ac05c952c363c3e02c	d__Bacteria	Bacteroidota	Bacteroidia	Flavobacteriales	Weeksellaceae	Chryseobacterium	NA
ASV_491	193422c6d8bdd172b35083768f877ee1	d__Bacteria	Bacteroidota	Bacteroidia	Flavobacteriales	Weeksellaceae	Chryseobacterium	NA
ASV_492	78ff42ead1608bd2aa8eac3e03bda281	d__Bacteria	Bacteroidota	Bacteroidia	Flavobacteriales	Weeksellaceae	Chryseobacterium	NA
ASV_493	8dee767625d577f64b617e938654b05c	d__Bacteria	Bacteroidota	Bacteroidia	Flavobacteriales	Weeksellaceae	Chryseobacterium	NA
ASV_494	9519259f20bb1d5b09e5d1a744cae5dd	d__Bacteria	Bacteroidota	Bacteroidia	Flavobacteriales	Weeksellaceae	Chryseobacterium	NA
ASV_495	3a0c1321ebad1dfbd01b70a09aa6e30b	d__Bacteria	Bacteroidota	Bacteroidia	Flavobacteriales	Weeksellaceae	Chryseobacterium	NA
ASV_496	b69b96d76ca5ee261561004ae27be8c1	d__Bacteria	Bacteroidota	Bacteroidia	Flavobacteriales	Weeksellaceae	Chryseobacterium	NA
ASV_497	d295d090a7e9e9e92e3b5f867412d400	d__Bacteria	Bacteroidota	Bacteroidia	Flavobacteriales	Weeksellaceae	Chryseobacterium	NA
ASV_498	7a210649db4abdb3737ff9f700db305f	d__Bacteria	Bacteroidota	Bacteroidia	Flavobacteriales	Weeksellaceae	Chryseobacterium	NA
ASV_499	9d2c95294eae650f0bee93727623a6cb	d__Bacteria	Bacteroidota	Bacteroidia	Flavobacteriales	Weeksellaceae	Chryseobacterium	Chryseobacterium_greenlandense
ASV_5	c2bd85551e3690bdc9ed4bc5acf1509f	d__Bacteria	Patescibacteria	Berkelbacteria	Berkelbacteria	Berkelbacteria	Berkelbacteria	uncultured_bacterium
ASV_50	814335920ab45cb0ce670cd0884d80dd	d__Bacteria	Patescibacteria	Parcubacteria	Candidatus_Yanofskybacteria	Candidatus_Yanofskybacteria	Candidatus_Yanofskybacteria	uncultured_bacterium
ASV_500	833d464e9da54c72907965b70d0b0da4	d__Bacteria	Bacteroidota	Bacteroidia	Flavobacteriales	Weeksellaceae	Chryseobacterium	NA
ASV_501	001935410b33e5c291c79b2b5ef43e6e	d__Bacteria	Bacteroidota	Bacteroidia	Flavobacteriales	Weeksellaceae	Chryseobacterium	Chryseobacterium_halperniae
ASV_502	e6ca1e40ae58ae0c21d066315daf17db	d__Bacteria	Bacteroidota	Bacteroidia	Bacteroidales	Bacteroidetes_vadinHA17	Bacteroidetes_vadinHA17	uncultured_soil
ASV_503	4370aa706cce6144d4d0a1e0f5d8d330	d__Bacteria	Bacteroidota	Bacteroidia	Bacteroidales	Prolixibacteraceae	WCHB1-32	uncultured_bacterium
ASV_504	ba3daeb95a4acad676cdd2393449020e	d__Bacteria	Bacteroidota	Bacteroidia	Bacteroidales	Prolixibacteraceae	WCHB1-32	uncultured_bacterium
ASV_505	b3d8fe60ac8f07292d89f592e837c7be	d__Bacteria	Bacteroidota	Bacteroidia	Bacteroidales	Prolixibacteraceae	WCHB1-32	uncultured_bacterium
ASV_506	f2e6cbb182dbd905a024aa87a6f4cbda	d__Bacteria	Bacteroidota	Bacteroidia	Bacteroidales	Prolixibacteraceae	BSV13	uncultured_bacterium
ASV_507	0c58d0d2ff851ee597a3ea25b22c76e6	d__Bacteria	Bacteroidota	Bacteroidia	Sphingobacteriales	Lentimicrobiaceae	Lentimicrobium	NA
ASV_508	40c896e5c769892061707f9597ed91f0	d__Bacteria	Bacteroidota	Bacteroidia	Sphingobacteriales	NA	NA	NA
ASV_509	6669d1036d3177b97bdf09318b526149	d__Bacteria	Bacteroidota	Bacteroidia	Sphingobacteriales	NA	NA	NA
ASV_51	0dc0d4473e7e490fc14e42efc5d478e1	d__Bacteria	Patescibacteria	Parcubacteria	Candidatus_Yanofskybacteria	Candidatus_Yanofskybacteria	Candidatus_Yanofskybacteria	NA
ASV_510	83f530bb0f6c2e83bed10273addbd558	d__Bacteria	Bacteroidota	Bacteroidia	Sphingobacteriales	Sphingobacteriaceae	Sphingobacterium	Sphingobacterium_alimentarium
ASV_511	32ba37cbed22214cb41a5897a8134514	d__Bacteria	Bacteroidota	Bacteroidia	Sphingobacteriales	Sphingobacteriaceae	Sphingobacterium	Sphingobacterium_faecium
ASV_512	e34d4195fce8aedd7ca576b8f720ceb6	d__Bacteria	Bacteroidota	Bacteroidia	Sphingobacteriales	Sphingobacteriaceae	Sphingobacterium	Sphingobacterium_faecium
ASV_513	0a7eefeffcf669559223ea4ab582a71f	d__Bacteria	Bacteroidota	Bacteroidia	Sphingobacteriales	Sphingobacteriaceae	Sphingobacterium	Sphingobacterium_faecium
ASV_514	88ddbb32ec62430bc0c867c3b9d238d1	d__Bacteria	Bacteroidota	Bacteroidia	Sphingobacteriales	Sphingobacteriaceae	Sphingobacterium	Sphingobacterium_faecium
ASV_515	9db8621ba9829c325cacf41166538767	d__Bacteria	Bacteroidota	Bacteroidia	Sphingobacteriales	Sphingobacteriaceae	Sphingobacterium	Sphingobacterium_faecium
ASV_516	ccef7859d16d5e0418444a30b9262e69	d__Bacteria	Bacteroidota	Bacteroidia	Sphingobacteriales	Sphingobacteriaceae	Sphingobacterium	Sphingobacterium_faecium
ASV_517	f56f2daa30017bf24e96907c898eb883	d__Bacteria	Bacteroidota	Bacteroidia	Sphingobacteriales	Sphingobacteriaceae	Sphingobacterium	Sphingobacterium_faecium
ASV_518	204532ab4c3b14651de51f7299a95369	d__Bacteria	Bacteroidota	Bacteroidia	Sphingobacteriales	Sphingobacteriaceae	Sphingobacterium	Sphingobacterium_faecium
ASV_519	e6bcad3ebdb710e0c2a3d6d06df9c0cf	d__Bacteria	Bacteroidota	Bacteroidia	Sphingobacteriales	Sphingobacteriaceae	Arcticibacter	uncultured_bacterium
ASV_52	2b9ce6eaf1dbdc5dd7d05e69fb9ceff3	d__Bacteria	Patescibacteria	Parcubacteria	Candidatus_Yanofskybacteria	Candidatus_Yanofskybacteria	Candidatus_Yanofskybacteria	NA
ASV_520	989b9bdd494cb3bcd33e33f072544f6c	d__Bacteria	Bacteroidota	Bacteroidia	Sphingobacteriales	Sphingobacteriaceae	Arcticibacter	uncultured_bacterium
ASV_521	fe6b986f51c658cd301857a00fb2c3a8	d__Bacteria	Bacteroidota	Bacteroidia	Sphingobacteriales	Sphingobacteriaceae	Pedobacter	NA
ASV_522	235c42b49271bd7268fcad55de33b53e	d__Bacteria	Bacteroidota	Bacteroidia	Sphingobacteriales	Sphingobacteriaceae	Pedobacter	NA
ASV_523	f2a1b43875772d62233c6d85a595d843	d__Bacteria	Bacteroidota	Bacteroidia	Sphingobacteriales	Sphingobacteriaceae	Pedobacter	NA
ASV_524	e2d866437cd31683fad42eda02290e66	d__Bacteria	Bacteroidota	Bacteroidia	Sphingobacteriales	Sphingobacteriaceae	Pedobacter	NA
ASV_525	6171a506f69a4bea2bf91875111dbe05	d__Bacteria	Bacteroidota	Bacteroidia	Sphingobacteriales	Sphingobacteriaceae	Pedobacter	Pedobacter_agri
ASV_526	ea34085268968e8050ce9c931d6d4ac5	d__Bacteria	Bacteroidota	Bacteroidia	Sphingobacteriales	Sphingobacteriaceae	Pedobacter	NA
ASV_527	30b9d453210d468725389c9f62d72d64	d__Bacteria	Bacteroidota	Bacteroidia	Sphingobacteriales	AKYH767	AKYH767	uncultured_bacterium
ASV_528	ebf5db3abae2aadd04a0f6dcdb791837	d__Bacteria	Bacteroidota	Bacteroidia	Sphingobacteriales	env.OPS_17	env.OPS_17	metagenome
ASV_529	7bccbab629cca202d31c4181eff65166	d__Bacteria	Bacteroidota	Bacteroidia	Sphingobacteriales	S15A-MN91	S15A-MN91	uncultured_bacterium
ASV_53	e3c4cf91a74dd1a04f7363f0d902a62c	d__Bacteria	Patescibacteria	Parcubacteria	Candidatus_Yanofskybacteria	Candidatus_Yanofskybacteria	Candidatus_Yanofskybacteria	Candidatus_Yanofskybacteria
ASV_530	5471d76c8b8f5e247b8dc1d30b7f1d4f	d__Bacteria	Bacteroidota	Bacteroidia	NA	NA	NA	NA
ASV_531	ba4acffc8f1b872e4139687d2dbea202	d__Bacteria	Bacteroidota	Bacteroidia	Bacteroidales	Dysgonomonadaceae	Proteiniphilum	NA
ASV_532	b6635d67cb594473ddba9f8cfba5d13d	d__Bacteria	Bacteroidota	Bacteroidia	Bacteroidales	Bacteroidaceae	Bacteroides	Bacteroides_vulgatus
ASV_533	6251bd9ebf43fae466939ab366f6e547	d__Bacteria	Bacteroidota	Bacteroidia	Bacteroidales	Bacteroidaceae	Bacteroides	Bacteroides_vulgatus
ASV_534	4abaa483334092f021534a979086baeb	d__Bacteria	Bacteroidota	Bacteroidia	Bacteroidales	Bacteroidaceae	Bacteroides	Bacteroides_dorei
ASV_535	5859c644498bf396619fcca4ed014b8d	d__Bacteria	Bacteroidota	Bacteroidia	Bacteroidales	Bacteroidaceae	Bacteroides	Bacteroides_xylanisolvens
ASV_536	572be56789b840dc21f0dfad380396b3	d__Bacteria	Bacteroidota	Bacteroidia	Bacteroidales	Bacteroidaceae	Bacteroides	Bacteroides_caccae
ASV_537	f1681bcc5274382eaf70ad85491c837e	d__Bacteria	Bacteroidota	Bacteroidia	Bacteroidales	Bacteroidaceae	Bacteroides	Bacteroides_stercoris
ASV_538	927948a3ccf40d7671afc0d5334d3eb6	d__Bacteria	Bacteroidota	Bacteroidia	Bacteroidales	Prevotellaceae	Prevotella	Prevotella_copri
ASV_539	6b6d13f1332283e053c18c3b7774b85c	d__Bacteria	Bacteroidota	Bacteroidia	Bacteroidales	Prevotellaceae	Prevotella	NA
ASV_54	f198e1482f00035e0475ec34a987a45c	d__Bacteria	Patescibacteria	Parcubacteria	Candidatus_Yanofskybacteria	Candidatus_Yanofskybacteria	Candidatus_Yanofskybacteria	Candidatus_Yanofskybacteria
ASV_540	e5225d9ad60cd54861511a228f4809fd	d__Bacteria	Bacteroidota	Bacteroidia	Bacteroidales	Tannerellaceae	Parabacteroides	Parabacteroides_distasonis
ASV_541	a9fcc331b4725affdbf11d219a193ece	d__Bacteria	Bacteroidota	Bacteroidia	Chitinophagales	Saprospiraceae	Haliscomenobacter	NA
ASV_542	f0bb8430234eaf365f6c9e13df4518a5	d__Bacteria	Bacteroidota	Bacteroidia	Chitinophagales	Chitinophagaceae	Sediminibacterium	NA
ASV_543	b75aafc50bce46d553db254001fa6da4	d__Bacteria	Bacteroidota	Bacteroidia	Chitinophagales	Chitinophagaceae	Ferruginibacter	metagenome
ASV_544	256c1c0bb6e1dcb6e0c2454c6b469696	d__Bacteria	Bacteroidota	Bacteroidia	Cytophagales	Spirosomaceae	Arcicella	uncultured_bacterium
ASV_545	aabdbc9aeecf3a34e2a1208590aa88d7	d__Bacteria	Bacteroidota	Bacteroidia	Cytophagales	Spirosomaceae	Flectobacillus	Flectobacillus_fontis
ASV_546	fca5239a7a5efad48d2562f8706abdd3	d__Bacteria	Bacteroidota	Bacteroidia	Cytophagales	Spirosomaceae	Flectobacillus	Flectobacillus_fontis
ASV_547	8d1c9d5ba1cb89d1baf889ccc29f38b4	d__Bacteria	Bacteroidota	Bacteroidia	Cytophagales	Spirosomaceae	Flectobacillus	Flectobacillus_fontis
ASV_548	29117550b45f47fbea4265151a1e42e9	d__Bacteria	Bacteroidota	Bacteroidia	Cytophagales	Microscillaceae	uncultured	metagenome
ASV_549	8f6b2b4dfcc8d9805dcb016ca060a983	d__Bacteria	Bacteroidota	Bacteroidia	Cytophagales	Spirosomaceae	Emticicia	Emticicia_paludis
ASV_55	5a5099c485d3528834b49061e58a17ed	d__Bacteria	Patescibacteria	Parcubacteria	Candidatus_Yanofskybacteria	Candidatus_Yanofskybacteria	Candidatus_Yanofskybacteria	Candidatus_Yanofskybacteria
ASV_550	f7d40e3c3a3e3a250186ad650ae6ae42	d__Bacteria	Firmicutes	Clostridia	Oscillospirales	Ruminococcaceae	Ruminococcus	uncultured_organism
ASV_551	c6fdf631c16099e62a83c66db8a7a6f1	d__Bacteria	Firmicutes	Clostridia	Oscillospirales	Ruminococcaceae	Subdoligranulum	NA
ASV_552	c728ad6f5d183cb36fa06b6a3a47758b	d__Bacteria	Firmicutes	Clostridia	Oscillospirales	Ruminococcaceae	Faecalibacterium	NA
ASV_553	8733a6bdc6aa65e65074181ba1046449	d__Bacteria	Armatimonadota	Fimbriimonadia	Fimbriimonadales	Fimbriimonadaceae	Fimbriimonas	NA
ASV_554	965c00ea71dfe4b4c4cdc8e0b6ed442e	d__Bacteria	LCP-89	LCP-89	LCP-89	LCP-89	LCP-89	uncultured_bacterium
ASV_555	cbaefe088df9cf8057c56a06165c2306	d__Bacteria	Hydrogenedentes	Hydrogenedentia	Hydrogenedentiales	Hydrogenedensaceae	Hydrogenedensaceae	metagenome
ASV_556	b4bfd3f3e2481d92d9a01c2341ac8321	d__Bacteria	Bdellovibrionota	Oligoflexia	0319-6G20	0319-6G20	0319-6G20	uncultured_deep-sea
ASV_557	e79cf9423e2faa49c44106447b33ac1e	d__Bacteria	Bdellovibrionota	Oligoflexia	0319-6G20	0319-6G20	0319-6G20	Deltaproteobacteria_bacterium
ASV_558	4b565f67dc47b69b2a8ec884e68bc9d6	d__Bacteria	Bdellovibrionota	Oligoflexia	0319-6G20	0319-6G20	0319-6G20	Deltaproteobacteria_bacterium
ASV_559	0816f52be2b28e9a07e9249984ff5ff6	d__Bacteria	Desulfobacterota	uncultured	uncultured	uncultured	uncultured	metagenome
ASV_56	bf99fc0c3f4455058fa4b46ceada55b5	d__Bacteria	Patescibacteria	Parcubacteria	Candidatus_Yanofskybacteria	Candidatus_Yanofskybacteria	Candidatus_Yanofskybacteria	NA
ASV_560	3f28f823e8915e745bfe1ce7ef1a17bb	d__Bacteria	Bdellovibrionota	Bdellovibrionia	Bdellovibrionales	Bdellovibrionaceae	Bdellovibrio	uncultured_bacterium
ASV_561	800c753a2d86cedd69788764325f558b	d__Bacteria	Myxococcota	Polyangia	VHS-B3-70	VHS-B3-70	VHS-B3-70	uncultured_bacterium
ASV_562	26ae325e3ef82416bbad51dd9682097b	d__Bacteria	Myxococcota	bacteriap25	bacteriap25	bacteriap25	bacteriap25	uncultured_bacterium
ASV_563	53acf5ecfe56b961326c5b5935d23f1a	d__Bacteria	Myxococcota	bacteriap25	bacteriap25	bacteriap25	bacteriap25	uncultured_bacterium
ASV_564	56892db94ec1583d434289507d1ef2f1	d__Bacteria	Myxococcota	bacteriap25	bacteriap25	bacteriap25	bacteriap25	uncultured_bacterium
ASV_565	4d70f185c1d3140ba0aed2de153efed8	d__Bacteria	Myxococcota	bacteriap25	bacteriap25	bacteriap25	bacteriap25	uncultured_bacterium
ASV_566	1fd648ff545e3f5bf40cfea38b7b9d97	d__Bacteria	Myxococcota	bacteriap25	bacteriap25	bacteriap25	bacteriap25	uncultured_bacterium
ASV_567	1fbbf9e6104cbe5b36b10ad9c695305e	d__Bacteria	Myxococcota	bacteriap25	bacteriap25	bacteriap25	bacteriap25	Deltaproteobacteria_bacterium
ASV_568	9b35d0f9c182b7053367dff0cf8874f3	d__Bacteria	Myxococcota	NA	NA	NA	NA	NA
ASV_569	1b224f02000f4e9646fce9d6f4ee8c5b	d__Bacteria	NKB15	NKB15	NKB15	NKB15	NKB15	uncultured_bacterium
ASV_57	552ea5a3b107f6def755d8c529403999	d__Bacteria	Patescibacteria	Parcubacteria	Candidatus_Yanofskybacteria	Candidatus_Yanofskybacteria	Candidatus_Yanofskybacteria	NA
ASV_570	b537ed0b1a84f2917abb2e4b9f755a95	d__Bacteria	Myxococcota	bacteriap25	bacteriap25	bacteriap25	bacteriap25	uncultured_bacterium
ASV_571	a137f1f12b01bca9bc2e403318f9106c	d__Bacteria	Myxococcota	bacteriap25	bacteriap25	bacteriap25	bacteriap25	NA
ASV_572	0c20096044b85087aeff6d8d0322be8b	d__Bacteria	Myxococcota	bacteriap25	bacteriap25	bacteriap25	bacteriap25	Deltaproteobacteria_bacterium
ASV_573	6b3c11e187620b2c704dac82db552252	d__Bacteria	Myxococcota	bacteriap25	bacteriap25	bacteriap25	bacteriap25	Deltaproteobacteria_bacterium
ASV_574	be301099ca84291843fd3bdf2604ece2	d__Bacteria	Desulfobacterota	Desulfuromonadia	Geobacterales	Geobacteraceae	uncultured	uncultured_Geobacter
ASV_575	9f604f0f95caf6e35406e144aeb16d3d	d__Bacteria	MBNT15	MBNT15	MBNT15	MBNT15	MBNT15	uncultured_Geobacter
ASV_576	fcc4afe1784648a4d930b44648e609d6	d__Bacteria	Desulfobacterota	Desulfobacteria	Desulfobacterales	uncultured	uncultured	uncultured_bacterium
ASV_577	340947787d91efb5f4cc9581648f608c	d__Bacteria	Desulfobacterota	Desulfobacteria	Desulfobacterales	uncultured	uncultured	uncultured_bacterium
ASV_578	d4a2cfda448fc15b85cad7d6bedf63f4	d__Bacteria	Desulfobacterota	Desulfobacteria	Desulfobacterales	uncultured	uncultured	uncultured_bacterium
ASV_579	865ff7a6e4f571fa0ce79d3e8cd7629f	d__Bacteria	Desulfobacterota	Syntrophia	Syntrophales	Syntrophaceae	Syntrophus	uncultured_delta
ASV_58	a5788056a9ff3abcf567413cc6a19cf9	d__Bacteria	Patescibacteria	Parcubacteria	Candidatus_Yanofskybacteria	Candidatus_Yanofskybacteria	Candidatus_Yanofskybacteria	NA
ASV_580	77261b2d7a43ac2b921c28eb9b5e6ceb	d__Bacteria	Desulfobacterota	Syntrophia	Syntrophales	Syntrophaceae	Syntrophus	NA
ASV_581	39a2f2f507f4391b851884e44a52641b	d__Bacteria	Desulfobacterota	Syntrophia	Syntrophales	Syntrophaceae	Syntrophus	uncultured_bacterium
ASV_582	3fa063b03b9e1cbfc21ffe64db1967f1	d__Bacteria	Desulfobacterota	Syntrophia	Syntrophales	Syntrophaceae	Syntrophus	uncultured_bacterium
ASV_583	ed53655a3a91eb0c483780601f00cbe0	d__Bacteria	Desulfobacterota	uncultured	uncultured	uncultured	uncultured	NA
ASV_584	c3a6e79ca31aba197ce296adef9df73c	d__Bacteria	Desulfobacterota	uncultured	uncultured	uncultured	uncultured	NA
ASV_585	26cb95e307c92fddadd78c011478804a	d__Bacteria	Desulfobacterota	Desulfobulbia	Desulfobulbales	Desulfobulbaceae	uncultured	uncultured_bacterium
ASV_586	ae134806d516283a1aff77ea96481a8b	d__Bacteria	Desulfobacterota	Desulfobulbia	Desulfobulbales	Desulfobulbaceae	Desulfobulbus	uncultured_Desulfobulbus
ASV_587	d3bef49dfd386129c442fdb7920ec5c0	d__Bacteria	Desulfobacterota	Desulfobulbia	Desulfobulbales	Desulfurivibrionaceae	Desulfurivibrio	uncultured_Desulfobacterales
ASV_588	f9306e710ada55973a43b058fa5bfb70	d__Bacteria	Desulfobacterota	Desulfobulbia	Desulfobulbales	uncultured	uncultured	uncultured_bacterium
ASV_589	a0942e0825b1b921bd0cdcd0ebdf3d92	d__Bacteria	Desulfobacterota	Desulfobulbia	Desulfobulbales	Desulfurivibrionaceae	MSBL7	bioreactor_metagenome
ASV_59	ab56869c540eaba967bef3e2822619b8	d__Bacteria	Patescibacteria	Parcubacteria	Candidatus_Kaiserbacteria	Candidatus_Kaiserbacteria	Candidatus_Kaiserbacteria	uncultured_bacterium
ASV_590	8c8a4c22c057469f12a09bf9a28180da	d__Bacteria	Desulfobacterota	Desulfobulbia	Desulfobulbales	Desulfurivibrionaceae	MSBL7	bioreactor_metagenome
ASV_591	96fc3f9d23cbef962a32fe3b043b06f2	d__Bacteria	Desulfobacterota	Desulfobaccia	Desulfobaccales	Desulfobaccaceae	Desulfobacca	uncultured_bacterium
ASV_592	ac34712cd1635f654d5a70edc867135e	d__Bacteria	Desulfobacterota	Desulfobaccia	Desulfobaccales	Desulfobaccaceae	Desulfobacca	uncultured_bacterium
ASV_593	632a5435f1ad2077991f79e03edd57bf	d__Bacteria	Desulfobacterota	Desulfobacteria	Desulfatiglandales	Desulfatiglandaceae	Desulfatiglans	NA
ASV_594	97037b5ef5902ba7c75a78ad4c59d260	d__Bacteria	Desulfobacterota	Syntrophobacteria	Syntrophobacterales	uncultured	uncultured	uncultured_Desulfobacteraceae
ASV_595	dd9c7826fd2e5097d300c345ef6161f4	d__Bacteria	Desulfobacterota	Desulfobacteria	Desulfobacterales	Desulfosarcinaceae	Desulfatirhabdium	uncultured_bacterium
ASV_596	b2e6f08279698cff58521756040937ea	d__Bacteria	Desulfobacterota	Desulfobacteria	Desulfobacterales	Desulfosarcinaceae	Desulfatirhabdium	uncultured_bacterium
ASV_597	7888afe24f90a8b2eadfd17da6496fea	d__Bacteria	Desulfobacterota	Desulfobacteria	Desulfobacterales	Desulfosarcinaceae	Desulfatirhabdium	uncultured_bacterium
ASV_598	b5d6bd4c5b559236b3f0df4070c7a8c1	d__Bacteria	Desulfobacterota	Desulfobacteria	Desulfobacterales	Desulfosarcinaceae	Desulfatirhabdium	uncultured_bacterium
ASV_599	f380ba4a76b4e89fb9d85e253e7450cb	d__Bacteria	Bdellovibrionota	Oligoflexia	053A03-B-DI-P58	053A03-B-DI-P58	053A03-B-DI-P58	uncultured_bacterium
ASV_6	b9801c94102e4859dbfcdf7d70cc1bb7	d__Bacteria	Patescibacteria	Berkelbacteria	Berkelbacteria	Berkelbacteria	Berkelbacteria	uncultured_bacterium
ASV_60	dbd72388c6751b4b8a82539662733203	d__Bacteria	Patescibacteria	Parcubacteria	Candidatus_Kaiserbacteria	Candidatus_Kaiserbacteria	Candidatus_Kaiserbacteria	uncultured_bacterium
ASV_600	6433e588e9a9687c8c2af619d571d6fd	d__Bacteria	Desulfobacterota	Desulfomonilia	Desulfomonilales	Desulfomonilaceae	Desulfomonile	uncultured_bacterium
ASV_601	4a33986e8c6b06c8fc00e642a679067b	d__Bacteria	Sva0485	Sva0485	Sva0485	Sva0485	Sva0485	uncultured_delta
ASV_602	56790a52c8a1d3774983056ca546157d	d__Bacteria	Desulfobacterota	Desulfuromonadia	Bradymonadales	Bradymonadales	Bradymonadales	uncultured_bacterium
ASV_603	892e2d63253a67b5de91a63715083ef9	d__Bacteria	Myxococcota	Polyangia	Haliangiales	Haliangiaceae	Haliangium	uncultured_soil
ASV_604	d100cceed4155409cb1956205f3afbec	d__Bacteria	Myxococcota	Polyangia	Haliangiales	Haliangiaceae	Haliangium	Betaproteobacteria_bacterium
ASV_605	9d8d6f113399951591e050e3ccb65769	d__Bacteria	Myxococcota	Polyangia	VHS-B4-70	VHS-B4-70	VHS-B4-70	uncultured_delta
ASV_606	90df2e7763d2cd2eeae0122b8a1c9824	d__Bacteria	Myxococcota	Polyangia	Haliangiales	Haliangiaceae	Haliangium	metagenome
ASV_607	6200d9c0d41ab469650fa948c7f45dee	d__Bacteria	Myxococcota	Polyangia	Haliangiales	Haliangiaceae	Haliangium	NA
ASV_608	16e9beeed0c0e88a0aa104bdec8ad476	d__Bacteria	Myxococcota	Polyangia	mle1-27	mle1-27	mle1-27	NA
ASV_609	2296158bae555541918f6282aa2d53f3	d__Bacteria	Myxococcota	Polyangia	mle1-27	mle1-27	mle1-27	uncultured_bacterium
ASV_61	09607ea8855cc235f00865816bc29407	d__Bacteria	Patescibacteria	Parcubacteria	Candidatus_Adlerbacteria	Candidatus_Adlerbacteria	Candidatus_Adlerbacteria	NA
ASV_610	dd7132316cba2cde9735fbf37528e1b2	d__Bacteria	Myxococcota	Polyangia	Polyangiales	NA	NA	NA
ASV_611	ad693906705fd49d09b80c5528dc7eb0	d__Bacteria	Myxococcota	Polyangia	Polyangiales	BIrii41	BIrii41	uncultured_soil
ASV_612	5a0a403f6da9d564b96e92ede437323a	d__Bacteria	Myxococcota	Polyangia	Polyangiales	Sandaracinaceae	uncultured	uncultured_bacterium
ASV_613	cc05ab3b4a4d91fecc8eea2b24af7929	d__Bacteria	Myxococcota	Myxococcia	Myxococcales	Myxococcaceae	P3OB-42	uncultured_bacterium
ASV_614	5887f854a19a58067c8a245957924616	d__Bacteria	Myxococcota	Myxococcia	Myxococcales	Myxococcaceae	P3OB-42	NA
ASV_615	5d398ef3db1b02a5c9c59ad11557a8da	d__Bacteria	Myxococcota	Polyangia	Blfdi19	Blfdi19	Blfdi19	uncultured_delta
ASV_616	80a493f9e4445e9e9a8198cf5378819e	d__Bacteria	Myxococcota	Myxococcia	Myxococcales	Myxococcaceae	P3OB-42	uncultured_bacterium
ASV_617	fb23ba8d0f2c5a8fd5b294d73378e867	d__Bacteria	RCP2-54	RCP2-54	RCP2-54	RCP2-54	RCP2-54	NA
ASV_618	008dcd6f878b2d345e88c7b645f09420	d__Bacteria	RCP2-54	RCP2-54	RCP2-54	RCP2-54	RCP2-54	uncultured_Desulfuromonadales
ASV_619	a2e56dcad1e95ed14e241949438b9f92	d__Bacteria	Myxococcota	bacteriap25	bacteriap25	bacteriap25	bacteriap25	uncultured_bacterium
ASV_62	2ee6c912e6a90509b785b5ff0fdfe942	d__Bacteria	Patescibacteria	Parcubacteria	Candidatus_Adlerbacteria	Candidatus_Adlerbacteria	Candidatus_Adlerbacteria	uncultured_bacterium
ASV_620	8cd016bb5e3b5188a94a79673dc5cdfa	d__Bacteria	Myxococcota	bacteriap25	bacteriap25	bacteriap25	bacteriap25	uncultured_bacterium
ASV_621	ad9e7d4365d3e2f79391191d634fe2cd	d__Bacteria	Desulfobacterota	uncultured	uncultured	uncultured	uncultured	uncultured_bacterium
ASV_622	271e77ea314ab53148bb0942552a2cda	d__Bacteria	Sva0485	Sva0485	Sva0485	Sva0485	Sva0485	NA
ASV_623	a9995d5f92c9b20ce28068bf098e1c2f	d__Bacteria	Bdellovibrionota	Bdellovibrionia	Bdellovibrionales	Bdellovibrionaceae	OM27_clade	uncultured_bacterium
ASV_624	144907c3554324d881b55f5cc069e33f	d__Bacteria	Bdellovibrionota	Oligoflexia	0319-6G20	0319-6G20	0319-6G20	NA
ASV_625	b926519771d12226ac805933f2a220d0	d__Bacteria	Proteobacteria	Alphaproteobacteria	Paracaedibacterales	Paracaedibacteraceae	uncultured	uncultured_bacterium
ASV_626	74111bb084abbde7d3072980f2289d00	d__Bacteria	Proteobacteria	Alphaproteobacteria	Paracaedibacterales	Paracaedibacteraceae	uncultured	Candidatus_Intestinusbacter
ASV_627	1b1db9dcbbb050ec2049db4e46c09794	d__Bacteria	Proteobacteria	Alphaproteobacteria	Elsterales	uncultured	uncultured	NA
ASV_628	ea1801d32046c269bffa2d3ec3359b76	d__Bacteria	Proteobacteria	Alphaproteobacteria	Elsterales	uncultured	uncultured	NA
ASV_629	981bf4db7e6efd8b1b21f1a13a5ea1dc	d__Bacteria	Proteobacteria	Alphaproteobacteria	Elsterales	uncultured	uncultured	NA
ASV_63	00e5956bd92edd4d7ff1cff77b0d8dee	d__Bacteria	Patescibacteria	Parcubacteria	Candidatus_Adlerbacteria	Candidatus_Adlerbacteria	Candidatus_Adlerbacteria	NA
ASV_630	c64b552bee81919d0ddb16ec614349a4	d__Bacteria	Proteobacteria	Alphaproteobacteria	Azospirillales	Azospirillaceae	Skermanella	NA
ASV_631	affb9ae1f4aed6c6f0aea4599ba32afa	d__Bacteria	Proteobacteria	Alphaproteobacteria	Elsterales	uncultured	uncultured	uncultured_forest
ASV_632	d4577f65f12f93de56caaa310c99e7c4	d__Bacteria	Proteobacteria	Alphaproteobacteria	uncultured	uncultured	uncultured	NA
ASV_633	4174e90d9bd9be0973f694e1575a12c8	d__Bacteria	Proteobacteria	Alphaproteobacteria	Acetobacterales	Acetobacteraceae	Roseomonas	Roseomonas_gilardii
ASV_634	5af6fddfb4e0df3417bc1c08e4a9fbe8	d__Bacteria	Proteobacteria	Alphaproteobacteria	Acetobacterales	Acetobacteraceae	Rhodovastum	uncultured_bacterium
ASV_635	4330a92de2daa4d41a323f4c596b71ff	d__Bacteria	Proteobacteria	Alphaproteobacteria	Acetobacterales	Acetobacteraceae	Acidocella	NA
ASV_636	d094f90896f76ca0d857da0902957adf	d__Bacteria	Proteobacteria	Alphaproteobacteria	Acetobacterales	Acetobacteraceae	Acetobacter	Acetobacter_persici
ASV_637	bd59958d477e71078e3c44c80600dc15	d__Bacteria	Proteobacteria	Alphaproteobacteria	Acetobacterales	Acetobacteraceae	Gluconobacter	Gluconobacter_cerinus
ASV_638	03a8a61627b5448f636abbb9b5e9bfa6	d__Bacteria	Proteobacteria	Alphaproteobacteria	Acetobacterales	Acetobacteraceae	Gluconobacter	Gluconobacter_oxydans
ASV_639	c9156f82b622a3eea0f2208ab0fbd947	d__Bacteria	Proteobacteria	Alphaproteobacteria	NA	NA	NA	NA
ASV_64	6db355c2fa9af7787346ea1c544d0011	d__Bacteria	Patescibacteria	Parcubacteria	Candidatus_Adlerbacteria	Candidatus_Adlerbacteria	Candidatus_Adlerbacteria	NA
ASV_640	0df654c13979dc4f71790d05add442e6	d__Bacteria	Proteobacteria	Alphaproteobacteria	NA	NA	NA	NA
ASV_641	11453889a7137e66c15496c5ba823443	d__Bacteria	Proteobacteria	Alphaproteobacteria	Zavarziniales	uncultured	uncultured	uncultured_bacterium
ASV_642	0d9307f8f19924d857213d4d37f14384	d__Bacteria	Proteobacteria	Alphaproteobacteria	Reyranellales	Reyranellaceae	Reyranella	NA
ASV_643	052f2a51d28048b825c5fb5c597bb855	d__Bacteria	Proteobacteria	Alphaproteobacteria	Reyranellales	Reyranellaceae	Reyranella	NA
ASV_644	fe3dbab6d5f0187e9feb890f9f7901f2	d__Bacteria	Proteobacteria	Alphaproteobacteria	Rhodospirillales	Magnetospirillaceae	Magnetospirillum	NA
ASV_645	db5e4b5c204d418c9d470f4328116ddf	d__Bacteria	Proteobacteria	Alphaproteobacteria	Rhodospirillales	Magnetospirillaceae	Magnetospirillum	NA
ASV_646	c978a557628147c63e97222a6dc8d601	d__Bacteria	Proteobacteria	Alphaproteobacteria	Rhodospirillales	Magnetospirillaceae	Magnetospirillum	Magnetospirillum_sp.
ASV_647	4c66ee920b45b74496f3f7a44436c10a	d__Bacteria	Proteobacteria	Alphaproteobacteria	Rhodospirillales	Magnetospirillaceae	Magnetospirillum	NA
ASV_648	ca0beb6468db30f3c4d253161c319cb9	d__Bacteria	Proteobacteria	Alphaproteobacteria	Rhizobiales	Rhizobiales_Incertae_Sedis	uncultured	NA
ASV_649	c4d3b8e9aedc562e3a0d66c06eb9da5f	d__Bacteria	Proteobacteria	Alphaproteobacteria	NRL2	NRL2	NRL2	uncultured_soil
ASV_65	86b90f52216d8e789a131e28b6e42c1b	d__Bacteria	Patescibacteria	Parcubacteria	Candidatus_Adlerbacteria	Candidatus_Adlerbacteria	Candidatus_Adlerbacteria	metagenome
ASV_650	630860d80a9dc35ed55113eeb8a3e761	d__Bacteria	Proteobacteria	Alphaproteobacteria	Rhodobacterales	Rhodobacteraceae	Paracoccus	NA
ASV_651	2d9c3b4de017ef3a0e576ce068dd8de8	d__Bacteria	Proteobacteria	Alphaproteobacteria	Rhodobacterales	Rhodobacteraceae	Paracoccus	NA
ASV_652	d5efaef1c67fe453cfa5d6d2f8a68042	d__Bacteria	Proteobacteria	Alphaproteobacteria	Rhodobacterales	Rhodobacteraceae	Paracoccus	NA
ASV_653	ff3fd97ce3990bc6a8e374b9ffe4a0ca	d__Bacteria	Proteobacteria	Alphaproteobacteria	Rhodobacterales	Rhodobacteraceae	Paracoccus	NA
ASV_654	09f297d2030ad5c46c0a1847533e8c57	d__Bacteria	Proteobacteria	Alphaproteobacteria	Rhodobacterales	Rhodobacteraceae	NA	NA
ASV_655	a9a9fceabb2ded4edce03aafc300b332	d__Bacteria	Proteobacteria	Alphaproteobacteria	Rhodobacterales	Rhodobacteraceae	Pseudorhodobacter	NA
ASV_656	22340b91368d58a4b323d6bc88633d32	d__Bacteria	Proteobacteria	Alphaproteobacteria	Rhodobacterales	Rhodobacteraceae	NA	NA
ASV_657	ee937cdc82aaf4fba577257e3d3362ff	d__Bacteria	Proteobacteria	Alphaproteobacteria	Rhodobacterales	Rhodobacteraceae	NA	NA
ASV_658	4462df938f189c198fc3ee0d8b9a2065	d__Bacteria	Proteobacteria	Alphaproteobacteria	Rhizobiales	Rhizobiaceae	Phyllobacterium	NA
ASV_659	383279f128f7d4d3c877b05ac005c518	d__Bacteria	Proteobacteria	Alphaproteobacteria	Rhizobiales	Rhizobiaceae	NA	NA
ASV_66	281ecc5abeca895e499df7e792f544cb	d__Bacteria	Patescibacteria	Parcubacteria	Candidatus_Adlerbacteria	Candidatus_Adlerbacteria	Candidatus_Adlerbacteria	metagenome
ASV_660	0ac696a10d538d65adafa7570b5c4966	d__Bacteria	Proteobacteria	Alphaproteobacteria	Rhizobiales	Rhizobiaceae	Pseudochrobactrum	NA
ASV_661	b950d4171366e5d5ee0926e61e478fae	d__Bacteria	Proteobacteria	Alphaproteobacteria	Rhizobiales	Rhizobiaceae	NA	NA
ASV_662	0c8a863aa50bf14b21e872c802c64c60	d__Bacteria	Proteobacteria	Alphaproteobacteria	Rhizobiales	Rhizobiaceae	Allorhizobium-Neorhizobium-Pararhizobium-Rhizobium	NA
ASV_663	de738fde9b004019c2045ef1ae7e0be0	d__Bacteria	Proteobacteria	Alphaproteobacteria	Rhizobiales	Rhizobiaceae	Allorhizobium-Neorhizobium-Pararhizobium-Rhizobium	NA
ASV_664	e64afb2ca7d2f51d117d7f8cb6fe5e7c	d__Bacteria	Proteobacteria	Alphaproteobacteria	Rhizobiales	Rhizobiaceae	Allorhizobium-Neorhizobium-Pararhizobium-Rhizobium	NA
ASV_665	2569b4c4cad75aecc852532bc6bd3c10	d__Bacteria	Proteobacteria	Alphaproteobacteria	Rhizobiales	Rhizobiaceae	Allorhizobium-Neorhizobium-Pararhizobium-Rhizobium	NA
ASV_666	f96ada7c4859c6238d0429cecde2f0be	d__Bacteria	Proteobacteria	Alphaproteobacteria	Rhizobiales	Rhizobiaceae	Allorhizobium-Neorhizobium-Pararhizobium-Rhizobium	NA
ASV_667	c64d0b194420756c348758b5e64f855e	d__Bacteria	Proteobacteria	Alphaproteobacteria	Rhizobiales	Rhizobiaceae	Allorhizobium-Neorhizobium-Pararhizobium-Rhizobium	NA
ASV_668	9ab927eee7f732009f95cdb713ad84c2	d__Bacteria	Proteobacteria	Alphaproteobacteria	Rhizobiales	Rhizobiaceae	Allorhizobium-Neorhizobium-Pararhizobium-Rhizobium	NA
ASV_669	11042523435a99190711ae2703c3ef9a	d__Bacteria	Proteobacteria	Alphaproteobacteria	Rhizobiales	Rhizobiaceae	Allorhizobium-Neorhizobium-Pararhizobium-Rhizobium	NA
ASV_67	477005c203564c6f0c43cee771006175	d__Bacteria	Patescibacteria	Parcubacteria	Candidatus_Adlerbacteria	Candidatus_Adlerbacteria	Candidatus_Adlerbacteria	metagenome
ASV_670	a1067078973548ced03d393dea1ab84a	d__Bacteria	Proteobacteria	Alphaproteobacteria	Rhizobiales	Rhizobiaceae	Allorhizobium-Neorhizobium-Pararhizobium-Rhizobium	NA
ASV_671	403fbd10ce510e10a879763880002aaa	d__Bacteria	Proteobacteria	Alphaproteobacteria	Rhizobiales	Rhizobiaceae	Ochrobactrum	NA
ASV_672	d55b64807e7ffc581671f5ce1f0695c0	d__Bacteria	Proteobacteria	Alphaproteobacteria	Rhizobiales	Rhizobiaceae	NA	NA
ASV_673	b3a2fcc26d4463bbe62be430c98b5907	d__Bacteria	Proteobacteria	Alphaproteobacteria	Rhizobiales	Rhizobiaceae	Mesorhizobium	NA
ASV_674	f0dd898d076915b8beb00d9aa83c6539	d__Bacteria	Proteobacteria	Alphaproteobacteria	Rhizobiales	Rhizobiaceae	Mesorhizobium	NA
ASV_675	0b10f3b8ad92e391ec8ef5fc294ece9b	d__Bacteria	Proteobacteria	Alphaproteobacteria	Rhizobiales	Rhizobiaceae	uncultured	metagenome
ASV_676	5585af8f8486593ec16e6d8b8cde6bb6	d__Bacteria	Proteobacteria	Alphaproteobacteria	Rhodospirillales	Magnetospiraceae	Magnetovibrio	uncultured_Alphaproteobacteria
ASV_677	b1a9ad4c713f2f9483d529a832544eac	d__Bacteria	Proteobacteria	Alphaproteobacteria	Rhizobiales	Rhizobiales_Incertae_Sedis	Bauldia	NA
ASV_678	41866bf15b4ed90a917e43e93073a9f3	d__Bacteria	Proteobacteria	Alphaproteobacteria	Rhizobiales	Rhizobiales_Incertae_Sedis	Bauldia	NA
ASV_679	23d7e505fce632ea69e2b03d2055dc7d	d__Bacteria	Proteobacteria	Alphaproteobacteria	Rhizobiales	Rhizobiales_Incertae_Sedis	Bauldia	NA
ASV_68	359968931916146e7b6a8dd5f9d4e297	d__Bacteria	Patescibacteria	Parcubacteria	Candidatus_Adlerbacteria	Candidatus_Adlerbacteria	Candidatus_Adlerbacteria	metagenome
ASV_680	99ee386c6d777569d42d56950e0ea953	d__Bacteria	Proteobacteria	Alphaproteobacteria	Rhizobiales	Beijerinckiaceae	Methylocystis	NA
ASV_681	4b608f0e795323a5387370aecb13ef49	d__Bacteria	Proteobacteria	Alphaproteobacteria	Rhizobiales	Beijerinckiaceae	Methylocystis	NA
ASV_682	d43bf32dab6f27e07535c425802fc694	d__Bacteria	Proteobacteria	Alphaproteobacteria	NA	NA	NA	NA
ASV_683	5403dfa885d6b7d583ff922aecc94831	d__Bacteria	Proteobacteria	Alphaproteobacteria	Rhizobiales	Xanthobacteraceae	NA	NA
ASV_684	3e90e0b2b9972d0925e93c58904be39d	d__Bacteria	Proteobacteria	Alphaproteobacteria	Rhizobiales	Xanthobacteraceae	NA	NA
ASV_685	b406e798afd6f1d70a63660563d202ab	d__Bacteria	Proteobacteria	Alphaproteobacteria	Rhizobiales	Xanthobacteraceae	NA	NA
ASV_686	4ea1e53edd57590211600019242c1e2a	d__Bacteria	Proteobacteria	Alphaproteobacteria	Rhizobiales	Xanthobacteraceae	Pseudolabrys	NA
ASV_687	eec1fcf49c0bdfb0f2787b4b92604b4d	d__Bacteria	Proteobacteria	Alphaproteobacteria	Rhizobiales	Xanthobacteraceae	Pseudolabrys	NA
ASV_688	157b1e574f846c35bd5f248581f2ca6a	d__Bacteria	Proteobacteria	Alphaproteobacteria	Rhizobiales	Xanthobacteraceae	Pseudolabrys	NA
ASV_689	88d3c3f4693cd89daab7733064cff147	d__Bacteria	Proteobacteria	Alphaproteobacteria	Rhizobiales	Xanthobacteraceae	Pseudolabrys	NA
ASV_69	9ac8d322a1a6f747539b6e2b77f5b612	d__Bacteria	Patescibacteria	Parcubacteria	Candidatus_Adlerbacteria	Candidatus_Adlerbacteria	Candidatus_Adlerbacteria	NA
ASV_690	8ce31b5f92fe6db367a9833be7cb57db	d__Bacteria	Proteobacteria	Alphaproteobacteria	Rhizobiales	Xanthobacteraceae	Pseudolabrys	NA
ASV_691	a2739530f20de5b1d64e9399879df0f9	d__Bacteria	Proteobacteria	Alphaproteobacteria	Rhizobiales	Xanthobacteraceae	uncultured	NA
ASV_692	dbb134699324f44dcd5bb91b13e00b62	d__Bacteria	Proteobacteria	Alphaproteobacteria	Rhizobiales	Xanthobacteraceae	uncultured	NA
ASV_693	9db2817f5c42be6a7bcbca662959982d	d__Bacteria	Proteobacteria	Alphaproteobacteria	Rhizobiales	Xanthobacteraceae	Bradyrhizobium	NA
ASV_694	38849a561a763e516b944a25f5f448df	d__Bacteria	Proteobacteria	Alphaproteobacteria	Rhizobiales	Xanthobacteraceae	Rhodopseudomonas	NA
ASV_695	31c5d6d689fe24ec7157fa1c0783fbd4	d__Bacteria	Proteobacteria	Alphaproteobacteria	Rhizobiales	Beijerinckiaceae	Methylobacterium-Methylorubrum	NA
ASV_696	15da8b3417459a1a66342300e6968701	d__Bacteria	Proteobacteria	Alphaproteobacteria	Rhizobiales	Beijerinckiaceae	Methylobacterium-Methylorubrum	NA
ASV_697	4715d00a2315b24a3fcc1b66ae839a94	d__Bacteria	Proteobacteria	Alphaproteobacteria	Rhizobiales	Beijerinckiaceae	Methylobacterium-Methylorubrum	NA
ASV_698	b1cd694fd2ea650cc5ba8c6ef5cde0f4	d__Bacteria	Proteobacteria	Alphaproteobacteria	Rhizobiales	Beijerinckiaceae	Bosea	NA
ASV_699	ab8a067bee46678530028fbc97f80daf	d__Bacteria	Proteobacteria	Alphaproteobacteria	Rhizobiales	Rhizobiales_Incertae_Sedis	Phreatobacter	Phreatobacter_sp.
ASV_7	1cb47e68b70a4f7b95551b71aca7c7d0	d__Bacteria	Patescibacteria	WWE3	WWE3	WWE3	WWE3	NA
ASV_70	d2c7da1ceaa1c63e2937e61141797a5f	d__Bacteria	Patescibacteria	Parcubacteria	Candidatus_Adlerbacteria	Candidatus_Adlerbacteria	Candidatus_Adlerbacteria	uncultured_bacterium
ASV_700	e5d2897df2f464827244b871d67ee050	d__Bacteria	Proteobacteria	Alphaproteobacteria	Rhizobiales	Devosiaceae	Devosia	NA
ASV_701	129de9dacbffa318e8523d4d0c28405c	d__Bacteria	Proteobacteria	Alphaproteobacteria	Rhizobiales	Hyphomicrobiaceae	Hyphomicrobium	NA
ASV_702	87f4f0e1f8788dcfc1a17419b03d3615	d__Bacteria	Proteobacteria	Alphaproteobacteria	Caulobacterales	Hyphomonadaceae	SWB02	NA
ASV_703	464afd1028bc79683f1ad605dbc67eb9	d__Bacteria	Proteobacteria	Alphaproteobacteria	Rhodobacterales	Rhodobacteraceae	Rubellimicrobium	uncultured_bacterium
ASV_704	13c43bce8db06611f41977d7667398d2	d__Bacteria	Proteobacteria	Alphaproteobacteria	uncultured	uncultured	uncultured	uncultured_bacterium
ASV_705	fd4d121d880ecda7b13d8c731cb50b5b	d__Bacteria	Proteobacteria	Alphaproteobacteria	Micropepsales	Micropepsaceae	uncultured	uncultured_bacterium
ASV_706	d87e16dd6182303dfa3e7937c197fb5a	d__Bacteria	Proteobacteria	Alphaproteobacteria	Micropepsales	Micropepsaceae	uncultured	uncultured_bacterium
ASV_707	9e04117286fd0f09b5285f3b01accf88	d__Bacteria	Proteobacteria	Alphaproteobacteria	Micropepsales	Micropepsaceae	uncultured	uncultured_soil
ASV_708	1f7a1715e3212190bcb0320d5e13fa35	d__Bacteria	Proteobacteria	Alphaproteobacteria	Micropepsales	Micropepsaceae	Rhizomicrobium	uncultured_bacterium
ASV_709	7dc06f3b4f46a0b42851038fc283df4e	d__Bacteria	Proteobacteria	Alphaproteobacteria	Micropepsales	Micropepsaceae	uncultured	uncultured_Alphaproteobacteria
ASV_71	54ecf880648d072bb1157d7078a5a4c1	d__Bacteria	Patescibacteria	Parcubacteria	Candidatus_Adlerbacteria	Candidatus_Adlerbacteria	Candidatus_Adlerbacteria	uncultured_bacterium
ASV_710	6f2ea3b7f1ab7b32579921ccea6a0540	d__Bacteria	Proteobacteria	Alphaproteobacteria	Rhizobiales	A0839	A0839	uncultured_sludge
ASV_711	6f78b0e7fc9a163a93b797fcb99b5634	d__Bacteria	Proteobacteria	Alphaproteobacteria	Caulobacterales	Caulobacteraceae	Brevundimonas	NA
ASV_712	3bf37d2db9ed7cedef08f606ca3722f8	d__Bacteria	Proteobacteria	Alphaproteobacteria	Caulobacterales	Caulobacteraceae	Brevundimonas	Brevundimonas_terrae
ASV_713	71fd06bf8c25e42ed875df9c9ed704f7	d__Bacteria	Proteobacteria	Alphaproteobacteria	Caulobacterales	Caulobacteraceae	Brevundimonas	Brevundimonas_diminuta
ASV_714	77e5c8571a73a014b7118f3c40b62e0d	d__Bacteria	Proteobacteria	Alphaproteobacteria	Caulobacterales	Caulobacteraceae	Brevundimonas	NA
ASV_715	2cd30e9eda91687ba73dcae76f4f1880	d__Bacteria	Proteobacteria	Alphaproteobacteria	Caulobacterales	Caulobacteraceae	Brevundimonas	NA
ASV_716	eb22905b6f4f9e46d68e84d518d6dc05	d__Bacteria	Proteobacteria	Alphaproteobacteria	Caulobacterales	Caulobacteraceae	Brevundimonas	NA
ASV_717	91817edabd5d2aeddb1fa1507a0bcf3b	d__Bacteria	Proteobacteria	Alphaproteobacteria	Caulobacterales	Caulobacteraceae	Brevundimonas	NA
ASV_718	5d5e543cbbaf6b818a35a8121079b140	d__Bacteria	Proteobacteria	Alphaproteobacteria	Caulobacterales	Caulobacteraceae	NA	NA
ASV_719	47d011cc4bf606d64d6b234fdd3cc9f8	d__Bacteria	Proteobacteria	Alphaproteobacteria	Caulobacterales	Caulobacteraceae	Phenylobacterium	NA
ASV_72	a18e41f816c21b77bcd55e4de055fea4	d__Bacteria	Patescibacteria	Parcubacteria	Candidatus_Adlerbacteria	Candidatus_Adlerbacteria	Candidatus_Adlerbacteria	uncultured_bacterium
ASV_720	2b364af4f3acffb23bf138229399c60a	d__Bacteria	Proteobacteria	Alphaproteobacteria	Sphingomonadales	Sphingomonadaceae	Sphingobium	NA
ASV_721	916bb5f72130c28b2e28f7bc5294b5f1	d__Bacteria	Proteobacteria	Alphaproteobacteria	Sphingomonadales	Sphingomonadaceae	Sphingobium	Sphingobium_xenophagum
ASV_722	504c8f91ff69642c329c779a77f1bc23	d__Bacteria	Proteobacteria	Alphaproteobacteria	Sphingomonadales	Sphingomonadaceae	Sphingopyxis	alpha_proteobacterium
ASV_723	5b5901af490ecdf1bd4425249d38454c	d__Bacteria	Proteobacteria	Alphaproteobacteria	Sphingomonadales	Sphingomonadaceae	NA	NA
ASV_724	60fc76e2a915949df10cf9833003fb29	d__Bacteria	Proteobacteria	Alphaproteobacteria	Sphingomonadales	Sphingomonadaceae	uncultured	NA
ASV_725	37bc916703fe3848272a2f3ec2cd2e89	d__Bacteria	Proteobacteria	Alphaproteobacteria	Sphingomonadales	Sphingomonadaceae	Sphingomonas	NA
ASV_726	f359d6b12d6df77fce3684238719e6c2	d__Bacteria	Proteobacteria	Alphaproteobacteria	Sphingomonadales	Sphingomonadaceae	Sphingomonas	NA
ASV_727	cc3972883fd7f6156ba7a61c2172183b	d__Bacteria	Proteobacteria	Alphaproteobacteria	Sphingomonadales	Sphingomonadaceae	Sphingomonas	NA
ASV_728	f2ddccf69492f26b8022cc0d68c76fda	d__Bacteria	Proteobacteria	Alphaproteobacteria	Sphingomonadales	Sphingomonadaceae	Sphingomonas	Sphingomonas_glacialis
ASV_729	45823aed0f507b73a601876d4a4f45e7	d__Bacteria	Proteobacteria	Alphaproteobacteria	Sphingomonadales	Sphingomonadaceae	Sphingomonas	NA
ASV_73	c8afe6832651b0ec455cf67de137bc17	d__Bacteria	Patescibacteria	Parcubacteria	Candidatus_Adlerbacteria	Candidatus_Adlerbacteria	Candidatus_Adlerbacteria	NA
ASV_730	4e330acac445df9a1d3e51cab47ade3d	d__Bacteria	Proteobacteria	Alphaproteobacteria	Sphingomonadales	Sphingomonadaceae	Sphingomonas	NA
ASV_731	59d080b18f1c54764234ccf0ea4e8881	d__Bacteria	Proteobacteria	Alphaproteobacteria	Sphingomonadales	Sphingomonadaceae	Sphingomonas	NA
ASV_732	060608a9fa585bd79270ee4f66999ed7	d__Bacteria	Proteobacteria	Alphaproteobacteria	Sphingomonadales	Sphingomonadaceae	NA	NA
ASV_733	dde56901f2d4d4008b554a55287be1d2	d__Bacteria	Proteobacteria	Alphaproteobacteria	Sphingomonadales	Sphingomonadaceae	Sphingopyxis	NA
ASV_734	17813d59fbe6e3242168934b16220c25	d__Bacteria	Proteobacteria	Alphaproteobacteria	Sphingomonadales	Sphingomonadaceae	Novosphingobium	NA
ASV_735	b83e5dd9bc6cc2a12f5a6a1df30473c4	d__Bacteria	Proteobacteria	Alphaproteobacteria	Sphingomonadales	Sphingomonadaceae	Novosphingobium	NA
ASV_736	8c98bd1e1637d13609399b1c03d4b12c	d__Bacteria	Proteobacteria	Alphaproteobacteria	Sphingomonadales	Sphingomonadaceae	Novosphingobium	NA
ASV_737	555ce78ec0157f25c4f6318d545a856a	d__Bacteria	Proteobacteria	Alphaproteobacteria	Rhodospirillales	uncultured	uncultured	metagenome
ASV_738	d2056d7ce9b69aef41f72d361c733f7b	d__Bacteria	Fusobacteriota	Fusobacteriia	Fusobacteriales	Fusobacteriaceae	Fusobacterium	Fusobacterium_periodonticum
ASV_739	9e0f388e9d86dce9653d0df5a50e1669	d__Bacteria	Proteobacteria	Alphaproteobacteria	Rickettsiales	Rickettsiaceae	uncultured	uncultured_bacterium
ASV_74	132d8650402eb41a3e7d3c0dde40237b	d__Bacteria	Patescibacteria	Parcubacteria	Candidatus_Adlerbacteria	Candidatus_Adlerbacteria	Candidatus_Adlerbacteria	metagenome
ASV_740	6b44f5f0a67301092277cbe8216bf306	d__Bacteria	Proteobacteria	Alphaproteobacteria	Rickettsiales	Rickettsiaceae	uncultured	NA
ASV_741	98d8a1ae1d53467f96f9c74319987fd7	d__Bacteria	Proteobacteria	Gammaproteobacteria	Enterobacterales	Morganellaceae	endosymbionts	NA
ASV_742	ac85ea2f9576ae40c1d8e2ba67dd5d43	d__Bacteria	Campilobacterota	Campylobacteria	Campylobacterales	Sulfurimonadaceae	Sulfurimonas	NA
ASV_743	7e30fb929f368c00435c70e904b71cde	d__Bacteria	Campilobacterota	Campylobacteria	Campylobacterales	Sulfurimonadaceae	Sulfurimonas	NA
ASV_744	966304bd373e094761793c0842426490	d__Bacteria	Campilobacterota	Campylobacteria	Campylobacterales	Sulfurovaceae	Sulfurovum	NA
ASV_745	dcd4030bd55a4bbc6d5d935b8ba2797d	d__Bacteria	Campilobacterota	Campylobacteria	Campylobacterales	Arcobacteraceae	Arcobacter	Arcobacter_cryaerophilus
ASV_746	45de9ad76da527d2680f4a954124a910	d__Bacteria	Proteobacteria	Gammaproteobacteria	Methylococcales	Methylococcaceae	Methyloparacoccus	uncultured_bacterium
ASV_747	fee24e9ee8252b3cec547a6fe0210779	d__Bacteria	Proteobacteria	Gammaproteobacteria	Methylococcales	Methylomonadaceae	Crenothrix	uncultured_bacterium
ASV_748	b08d0990abcd3b18afc366abb6ba2b7d	d__Bacteria	Proteobacteria	Gammaproteobacteria	Methylococcales	Methylomonadaceae	Methylovulum	uncultured_gamma
ASV_749	ed75b3843216e20e68dc839641838532	d__Bacteria	Proteobacteria	Gammaproteobacteria	Methylococcales	Methylomonadaceae	Crenothrix	uncultured_gamma
ASV_75	96bd6aabb5561976149f1d4acef59bab	d__Bacteria	Patescibacteria	Parcubacteria	Candidatus_Kaiserbacteria	Candidatus_Kaiserbacteria	Candidatus_Kaiserbacteria	uncultured_Parcubacteria
ASV_750	f717432d831e785d43ba2b02e4e15e1d	d__Bacteria	Proteobacteria	Gammaproteobacteria	Methylococcales	Methylomonadaceae	Methylobacter	uncultured_bacterium
ASV_751	43a983298532175a4654f7123b26f204	d__Bacteria	Proteobacteria	Gammaproteobacteria	Methylococcales	Methylomonadaceae	Crenothrix	uncultured_bacterium
ASV_752	73a853cee7bd4acf6ed139c394a4f576	d__Bacteria	Proteobacteria	Gammaproteobacteria	CCM19a	CCM19a	CCM19a	uncultured_bacterium
ASV_753	03c877c6fbbafb2e44001611b10a85c6	d__Bacteria	Proteobacteria	Gammaproteobacteria	Legionellales	Legionellaceae	Legionella	uncultured_bacterium
ASV_754	e649b6bee6e1abd48e6ac9ae7d27642b	d__Bacteria	Proteobacteria	Gammaproteobacteria	Legionellales	Legionellaceae	Legionella	uncultured_bacterium
ASV_755	562fabd746256af6175dfe2b9e71784c	d__Bacteria	Proteobacteria	Gammaproteobacteria	Legionellales	Legionellaceae	Legionella	NA
ASV_756	f92617ef3b2b45ab5b9d7b074866e2f6	d__Bacteria	Proteobacteria	Gammaproteobacteria	Legionellales	Legionellaceae	Legionella	Legionella_pneumophila
ASV_757	15a94c707d196c214c444b1b1362e187	d__Bacteria	Proteobacteria	Gammaproteobacteria	Oceanospirillales	Marinomonadaceae	Marinomonas	uncultured_bacterium
ASV_758	bad96345dee787c9f6762d9b382960c5	d__Bacteria	Proteobacteria	Gammaproteobacteria	Pseudomonadales	Pseudomonadaceae	Pseudomonas	NA
ASV_759	5f8bc9840120e2fcddfb562429e6f0eb	d__Bacteria	Proteobacteria	Gammaproteobacteria	Pseudomonadales	Pseudomonadaceae	Pseudomonas	NA
ASV_76	ba0b981dbda2ce59382b5b63f3c51ae2	d__Bacteria	Patescibacteria	Parcubacteria	Candidatus_Kaiserbacteria	Candidatus_Kaiserbacteria	Candidatus_Kaiserbacteria	uncultured_Parcubacteria
ASV_760	525f06396f6a46501a1a4e7f6b40d3d5	d__Bacteria	Proteobacteria	Gammaproteobacteria	Pseudomonadales	Pseudomonadaceae	Pseudomonas	NA
ASV_761	e31f1e7e52443d46f42759e43d6f5e90	d__Bacteria	Proteobacteria	Gammaproteobacteria	Pseudomonadales	Pseudomonadaceae	Pseudomonas	NA
ASV_762	0816ff874ade720755b04ed4b35bbbb3	d__Bacteria	Proteobacteria	Gammaproteobacteria	Pseudomonadales	Pseudomonadaceae	Pseudomonas	NA
ASV_763	49c3d040569c6a6613bb61294120585d	d__Bacteria	Proteobacteria	Gammaproteobacteria	Pseudomonadales	Pseudomonadaceae	Pseudomonas	Pseudomonas_frederiksbergensis
ASV_764	e5d85a0fd654e4ff7a2b0885c1580634	d__Bacteria	Proteobacteria	Gammaproteobacteria	Pseudomonadales	Pseudomonadaceae	Pseudomonas	NA
ASV_765	8144e3f5463bf440bdbdd71684a7b0b2	d__Bacteria	Proteobacteria	Gammaproteobacteria	Pseudomonadales	Pseudomonadaceae	Pseudomonas	NA
ASV_766	ffe1e63147af5c2cd21231f1d5d59488	d__Bacteria	Proteobacteria	Gammaproteobacteria	Pseudomonadales	Pseudomonadaceae	Pseudomonas	NA
ASV_767	d1e7c970dac89bea848fc295abeb8624	d__Bacteria	Proteobacteria	Gammaproteobacteria	Pseudomonadales	Pseudomonadaceae	Pseudomonas	NA
ASV_768	8f1121093ff004eeff2530a8cfe5f064	d__Bacteria	Proteobacteria	Gammaproteobacteria	Pseudomonadales	Pseudomonadaceae	Pseudomonas	NA
ASV_769	a08a5a2256b58cf3c328eaf375350fa4	d__Bacteria	Proteobacteria	Gammaproteobacteria	Pseudomonadales	Pseudomonadaceae	Pseudomonas	NA
ASV_77	7cdd75825892b3165adbe0eb6b27432d	d__Bacteria	Patescibacteria	Parcubacteria	Candidatus_Kaiserbacteria	Candidatus_Kaiserbacteria	Candidatus_Kaiserbacteria	NA
ASV_770	0b015de4cd64900ca4c2e39049136f9e	d__Bacteria	Proteobacteria	Gammaproteobacteria	Pseudomonadales	Pseudomonadaceae	Pseudomonas	NA
ASV_771	879815b1626853f4af4a4f0e85703fd2	d__Bacteria	Proteobacteria	Gammaproteobacteria	Pseudomonadales	Pseudomonadaceae	Pseudomonas	NA
ASV_772	81b50cbc69b355d6a2207d370e9634c5	d__Bacteria	Proteobacteria	Gammaproteobacteria	Pseudomonadales	Pseudomonadaceae	Pseudomonas	NA
ASV_773	8dd2740b372438572941eb1068156109	d__Bacteria	Proteobacteria	Gammaproteobacteria	Pseudomonadales	Pseudomonadaceae	Pseudomonas	NA
ASV_774	1a92722547b385dfa1b0b2df156a2bd2	d__Bacteria	Proteobacteria	Gammaproteobacteria	Pseudomonadales	Pseudomonadaceae	Pseudomonas	NA
ASV_775	727c00a19f17f5a833910e34762ff299	d__Bacteria	Proteobacteria	Gammaproteobacteria	Pseudomonadales	Pseudomonadaceae	Pseudomonas	NA
ASV_776	08bee45f988b5a67915d2c70a370cf61	d__Bacteria	Proteobacteria	Gammaproteobacteria	Pseudomonadales	Pseudomonadaceae	Pseudomonas	Pseudomonas_formosensis
ASV_777	e01ccd749960b04699eef783119e25ae	d__Bacteria	Proteobacteria	Gammaproteobacteria	Pseudomonadales	Pseudomonadaceae	Pseudomonas	NA
ASV_778	91a697806421e24d4262dcbfffe7591a	d__Bacteria	Proteobacteria	Gammaproteobacteria	Pseudomonadales	Pseudomonadaceae	Pseudomonas	NA
ASV_779	47e552b42fd938087a684faaf34f4e76	d__Bacteria	Proteobacteria	Gammaproteobacteria	Pseudomonadales	Pseudomonadaceae	Pseudomonas	NA
ASV_78	412dd8bb63c72c55181b805952788b69	d__Bacteria	Patescibacteria	Parcubacteria	Candidatus_Kaiserbacteria	Candidatus_Kaiserbacteria	Candidatus_Kaiserbacteria	uncultured_Parcubacteria
ASV_780	5e37bc937e93932df2fc004907a946d5	d__Bacteria	Proteobacteria	Gammaproteobacteria	Pseudomonadales	Pseudomonadaceae	Pseudomonas	NA
ASV_781	960ca581bbfee6900de30113df17a5c8	d__Bacteria	Proteobacteria	Gammaproteobacteria	Pseudomonadales	Pseudomonadaceae	Pseudomonas	NA
ASV_782	5efc3d127df29a6f2e976cae828e203b	d__Bacteria	Proteobacteria	Gammaproteobacteria	Pseudomonadales	Pseudomonadaceae	Pseudomonas	NA
ASV_783	0a1f5ed70dcb37a86924dbd5fde981af	d__Bacteria	Proteobacteria	Gammaproteobacteria	Pseudomonadales	Moraxellaceae	Enhydrobacter	NA
ASV_784	6cd600d4148a39f902149bc1208d721c	d__Bacteria	Proteobacteria	Gammaproteobacteria	Pseudomonadales	Moraxellaceae	Psychrobacter	NA
ASV_785	b8f0fcec34fcb569496da3b0345f78c2	d__Bacteria	Proteobacteria	Gammaproteobacteria	Pseudomonadales	Moraxellaceae	Alkanindiges	uncultured_bacterium
ASV_786	991f7de7fa94faa096136b515ad172af	d__Bacteria	Proteobacteria	Gammaproteobacteria	Pseudomonadales	Moraxellaceae	Acinetobacter	Acinetobacter_ursingii
ASV_787	15e409cec6365290b44b6ac6c6aad668	d__Bacteria	Proteobacteria	Gammaproteobacteria	Pseudomonadales	Moraxellaceae	Acinetobacter	Acinetobacter_radioresistens
ASV_788	0aa6767415c3c1d08d147c80b16ec596	d__Bacteria	Proteobacteria	Gammaproteobacteria	Pseudomonadales	Moraxellaceae	Acinetobacter	Acinetobacter_lwoffii
ASV_789	8b6188defa9007458b74b620442d3754	d__Bacteria	Proteobacteria	Gammaproteobacteria	Pseudomonadales	Moraxellaceae	Acinetobacter	Acinetobacter_lwoffii
ASV_79	4f6293f01f993277d8a205d426c84edc	d__Bacteria	Patescibacteria	Parcubacteria	Candidatus_Kaiserbacteria	Candidatus_Kaiserbacteria	Candidatus_Kaiserbacteria	uncultured_Parcubacteria
ASV_790	ee6cf99492c450cb69c77c2317e752c3	d__Bacteria	Proteobacteria	Gammaproteobacteria	Pseudomonadales	Moraxellaceae	Acinetobacter	NA
ASV_791	8bfdac0f93d8738bd765ef23b62e5add	d__Bacteria	Proteobacteria	Gammaproteobacteria	Pseudomonadales	Moraxellaceae	Acinetobacter	NA
ASV_792	02fb176219e36671497438061753f2c5	d__Bacteria	Proteobacteria	Gammaproteobacteria	Pseudomonadales	Moraxellaceae	Acinetobacter	NA
ASV_793	8635978207cbddd62c216e5a908c4f52	d__Bacteria	Proteobacteria	Gammaproteobacteria	Pseudomonadales	Moraxellaceae	Acinetobacter	Acinetobacter_schindleri
ASV_794	017acc78809e085920c96d10fa44e263	d__Bacteria	Proteobacteria	Gammaproteobacteria	Pseudomonadales	Moraxellaceae	Acinetobacter	NA
ASV_795	f759cf924e8f208dc8bd6acb2a429f4d	d__Bacteria	Proteobacteria	Gammaproteobacteria	Pseudomonadales	Moraxellaceae	Acinetobacter	Acinetobacter_guillouiae
ASV_796	cd3909b22b87684aafd93fcb66630f52	d__Bacteria	Proteobacteria	Gammaproteobacteria	Pseudomonadales	Moraxellaceae	Acinetobacter	Acinetobacter_guillouiae
ASV_797	dc99c7db449d6508a55c2abba0842676	d__Bacteria	Proteobacteria	Gammaproteobacteria	Pseudomonadales	Moraxellaceae	Acinetobacter	Acinetobacter_parvus
ASV_798	eb7c672b4ab073f927d15dce83f3789c	d__Bacteria	Proteobacteria	Gammaproteobacteria	Pseudomonadales	Moraxellaceae	Acinetobacter	NA
ASV_799	e329997dc53dd7f48c09c57cb00405d1	d__Bacteria	Proteobacteria	Gammaproteobacteria	Pseudomonadales	Moraxellaceae	Acinetobacter	NA
ASV_8	fa82dadf33af2bc60ee2169b030a0195	d__Bacteria	Patescibacteria	WWE3	WWE3	WWE3	WWE3	bacterium_enrichment
ASV_80	9c413a04447c2f7a70f5344af3d1dec2	d__Bacteria	Patescibacteria	Parcubacteria	Candidatus_Kaiserbacteria	Candidatus_Kaiserbacteria	Candidatus_Kaiserbacteria	uncultured_Parcubacteria
ASV_800	a6499c331ca652a5c070f51ef025b901	d__Bacteria	Proteobacteria	Gammaproteobacteria	Pseudomonadales	Moraxellaceae	Acinetobacter	NA
ASV_801	bcae8f7d2c42acfe3559c665f68f6320	d__Bacteria	Proteobacteria	Gammaproteobacteria	Pseudomonadales	Moraxellaceae	Acinetobacter	NA
ASV_802	b2b3c0f0b487edaf28d7a348b354cdcb	d__Bacteria	Proteobacteria	Gammaproteobacteria	Pseudomonadales	Moraxellaceae	Acinetobacter	NA
ASV_803	28400033019ee7056b4fc6040af066cd	d__Bacteria	Proteobacteria	Gammaproteobacteria	Pseudomonadales	Moraxellaceae	Acinetobacter	NA
ASV_804	dbc7407c0c194353c292d8aa95922b3a	d__Bacteria	Proteobacteria	Gammaproteobacteria	Pseudomonadales	Moraxellaceae	Acinetobacter	NA
ASV_805	039aa10851da48633b422764ba7a8659	d__Bacteria	Proteobacteria	Gammaproteobacteria	Pseudomonadales	Moraxellaceae	Acinetobacter	NA
ASV_806	3bff8494538cd1156e8a30d6fae66e98	d__Bacteria	Proteobacteria	Gammaproteobacteria	Pseudomonadales	Moraxellaceae	Acinetobacter	NA
ASV_807	3ce701ffff50d7c8339b833bb4f3dfb6	d__Bacteria	Proteobacteria	Gammaproteobacteria	Pseudomonadales	Moraxellaceae	Acinetobacter	NA
ASV_808	4c51c291aa5f51bf3da026add8bf07b7	d__Bacteria	Proteobacteria	Gammaproteobacteria	Pseudomonadales	Moraxellaceae	Acinetobacter	NA
ASV_809	fb6e8b121041ec1be9b14e22d0fbfde0	d__Bacteria	Proteobacteria	Gammaproteobacteria	Pseudomonadales	Moraxellaceae	Acinetobacter	NA
ASV_81	818ec80ded68c60003743b757d266572	d__Bacteria	Patescibacteria	Parcubacteria	Candidatus_Kaiserbacteria	Candidatus_Kaiserbacteria	Candidatus_Kaiserbacteria	uncultured_bacterium
ASV_810	73c182efc136ea24a99f11932132f86b	d__Bacteria	Proteobacteria	Gammaproteobacteria	Pseudomonadales	Moraxellaceae	Acinetobacter	NA
ASV_811	6fccfd872b46e650eb693b1d2e80a363	d__Bacteria	Proteobacteria	Gammaproteobacteria	Pseudomonadales	Moraxellaceae	Acinetobacter	NA
ASV_812	6defcee2ecc7673bac8c737ee5ade28e	d__Bacteria	Proteobacteria	Gammaproteobacteria	Pseudomonadales	Moraxellaceae	Acinetobacter	NA
ASV_813	91e5de788d7f66a905e256134fe631a7	d__Bacteria	Proteobacteria	Gammaproteobacteria	Pseudomonadales	Moraxellaceae	Alkanindiges	uncultured_bacterium
ASV_814	9702ba15fe2bce9d9bd6ddd50d198f4e	d__Bacteria	Proteobacteria	Gammaproteobacteria	Acidiferrobacterales	Acidiferrobacteraceae	uncultured	uncultured_bacterium
ASV_815	a6b3fe67be9abff89b7f45f372403436	d__Bacteria	Proteobacteria	Gammaproteobacteria	Chromatiales	Sedimenticolaceae	uncultured	uncultured_bacterium
ASV_816	75a6f8bf08dbbce9179c8abfa3e80cbc	d__Bacteria	Proteobacteria	Gammaproteobacteria	NA	NA	NA	NA
ASV_817	6dd70043caac865cae07eae661a82eb1	d__Bacteria	Proteobacteria	Gammaproteobacteria	PLTA13	PLTA13	PLTA13	uncultured_bacterium
ASV_818	c143c7bbbd0e93e81ac1a7721bb1e9de	d__Bacteria	Proteobacteria	Gammaproteobacteria	Immundisolibacterales	Immundisolibacteraceae	Immundisolibacter	NA
ASV_819	c243eb20adcbd493018935545634b64b	d__Bacteria	Proteobacteria	Gammaproteobacteria	Immundisolibacterales	Immundisolibacteraceae	NA	NA
ASV_82	e0456887c96552c92824ee3917931596	d__Bacteria	Patescibacteria	Parcubacteria	Candidatus_Kaiserbacteria	Candidatus_Kaiserbacteria	Candidatus_Kaiserbacteria	uncultured_bacterium
ASV_820	11b2116ceeca76bc617cd9e5148e4e93	d__Bacteria	Proteobacteria	Gammaproteobacteria	Xanthomonadales	Xanthomonadaceae	Arenimonas	NA
ASV_821	ea1d7902c73ec2d379df447a68b52954	d__Bacteria	Proteobacteria	Gammaproteobacteria	Xanthomonadales	Xanthomonadaceae	Lysobacter	NA
ASV_822	409e425734cfa7561ddcd6d015f1148b	d__Bacteria	Proteobacteria	Gammaproteobacteria	Xanthomonadales	Rhodanobacteraceae	Ahniella	uncultured_bacterium
ASV_823	2f23fe091b45f4eebf4bbe66d5bd582e	d__Bacteria	Proteobacteria	Gammaproteobacteria	Xanthomonadales	Rhodanobacteraceae	NA	NA
ASV_824	74f15abf8aabaed89952c5710613e633	d__Bacteria	Proteobacteria	Gammaproteobacteria	Xanthomonadales	Rhodanobacteraceae	Dyella	NA
ASV_825	23d677527f69a66567eaebe283820814	d__Bacteria	Proteobacteria	Gammaproteobacteria	Xanthomonadales	Xanthomonadaceae	Stenotrophomonas	Stenotrophomonas_chelatiphaga
ASV_826	d72da071bc9d900b190163128cb16283	d__Bacteria	Proteobacteria	Gammaproteobacteria	Xanthomonadales	Xanthomonadaceae	Stenotrophomonas	NA
ASV_827	edb820a8dfbb79bff3e86b0def91cada	d__Bacteria	Proteobacteria	Gammaproteobacteria	Xanthomonadales	Xanthomonadaceae	Stenotrophomonas	NA
ASV_828	c8a028c63ca7f1c8e96b9f17f5dce5cc	d__Bacteria	Proteobacteria	Gammaproteobacteria	Xanthomonadales	Xanthomonadaceae	Stenotrophomonas	NA
ASV_829	0ca1de0b0d71831974a9aa9516f27dfc	d__Bacteria	Proteobacteria	Gammaproteobacteria	Xanthomonadales	Xanthomonadaceae	Stenotrophomonas	NA
ASV_83	c8077b153f571dfde32ab3b204639cb0	d__Bacteria	Patescibacteria	Parcubacteria	Candidatus_Kaiserbacteria	Candidatus_Kaiserbacteria	Candidatus_Kaiserbacteria	uncultured_Parcubacteria
ASV_830	74299ce746cace16b4c2c28bc51f009f	d__Bacteria	Proteobacteria	Gammaproteobacteria	Xanthomonadales	Xanthomonadaceae	Stenotrophomonas	NA
ASV_831	3c551b3c7df49c1fc38c726fed0239a2	d__Bacteria	Proteobacteria	Gammaproteobacteria	Xanthomonadales	Xanthomonadaceae	Stenotrophomonas	NA
ASV_832	77da9058bac1ba7013dea202bed3a325	d__Bacteria	Proteobacteria	Gammaproteobacteria	Xanthomonadales	Xanthomonadaceae	Stenotrophomonas	NA
ASV_833	e12c6d947ed29a70ff88111690bb66a6	d__Bacteria	Proteobacteria	Gammaproteobacteria	Xanthomonadales	Xanthomonadaceae	Stenotrophomonas	NA
ASV_834	60f9f36e8f2d014b0754a40aae3ceace	d__Bacteria	Proteobacteria	Gammaproteobacteria	Xanthomonadales	Xanthomonadaceae	Stenotrophomonas	NA
ASV_835	6f1c8957eeb742fb0d5d68f09ab5bec3	d__Bacteria	Proteobacteria	Gammaproteobacteria	Xanthomonadales	Xanthomonadaceae	Stenotrophomonas	NA
ASV_836	19000f73ce9c3ff497e94ad11761fed8	d__Bacteria	Proteobacteria	Gammaproteobacteria	Xanthomonadales	Xanthomonadaceae	Stenotrophomonas	Stenotrophomonas_rhizophila
ASV_837	d486760d6f805ff543544452ff88b539	d__Bacteria	Proteobacteria	Gammaproteobacteria	Xanthomonadales	Xanthomonadaceae	Stenotrophomonas	Stenotrophomonas_rhizophila
ASV_838	55ec2614c4f0109b97d3563c208ecc5a	d__Bacteria	Proteobacteria	Gammaproteobacteria	Xanthomonadales	Xanthomonadaceae	Stenotrophomonas	NA
ASV_839	ce6ca56f80d5857e1c95e72b64d4086c	d__Bacteria	Proteobacteria	Gammaproteobacteria	Xanthomonadales	Xanthomonadaceae	Stenotrophomonas	Stenotrophomonas_rhizophila
ASV_84	2b4647cbb69410434f0bdccb600f04be	d__Bacteria	Patescibacteria	Parcubacteria	Candidatus_Kaiserbacteria	Candidatus_Kaiserbacteria	Candidatus_Kaiserbacteria	uncultured_Parcubacteria
ASV_840	16e95084265175272d7cbb8e917ae19b	d__Bacteria	Proteobacteria	Gammaproteobacteria	Xanthomonadales	Xanthomonadaceae	Pseudoxanthomonas	NA
ASV_841	1e2bd9c8e7271e2914d9963eab3c80f7	d__Bacteria	Proteobacteria	Gammaproteobacteria	Xanthomonadales	Xanthomonadaceae	Pseudoxanthomonas	Pseudoxanthomonas_mexicana
ASV_842	06f1fad69dca00370cda270407e062e3	d__Bacteria	Proteobacteria	Gammaproteobacteria	Xanthomonadales	Xanthomonadaceae	Pseudoxanthomonas	Pseudoxanthomonas_mexicana
ASV_843	195063eb8115f1af8fafb1c4e2f12356	d__Bacteria	Proteobacteria	Gammaproteobacteria	Acidiferrobacterales	Acidiferrobacteraceae	Sulfurifustis	uncultured_bacterium
ASV_844	8d7f6970701f6ea89f4be4c54b2a9385	d__Bacteria	Proteobacteria	Gammaproteobacteria	Acidiferrobacterales	Acidiferrobacteraceae	Sulfurifustis	NA
ASV_845	805b940b9ca09610800f9bd5b4ce0f80	d__Bacteria	Proteobacteria	Gammaproteobacteria	Acidiferrobacterales	Acidiferrobacteraceae	Sulfurifustis	NA
ASV_846	3de771d1f6bdbc46e67c3a48370b50fc	d__Bacteria	Proteobacteria	Gammaproteobacteria	Acidiferrobacterales	Acidiferrobacteraceae	Sulfurifustis	uncultured_bacterium
ASV_847	0557c0206fb93a0d5115d1fa58edecd6	d__Bacteria	Proteobacteria	Gammaproteobacteria	Acidiferrobacterales	Acidiferrobacteraceae	Sulfurifustis	NA
ASV_848	b9a5b21e2e5943c3a0c089ee33a1651b	d__Bacteria	Proteobacteria	Gammaproteobacteria	Diplorickettsiales	Diplorickettsiaceae	Aquicella	uncultured_bacterium
ASV_849	2a382032253c6e7ef0d45fbc2b4474be	d__Bacteria	Proteobacteria	Gammaproteobacteria	NA	NA	NA	NA
ASV_85	9cfb6ff0352e518c6061266b156119c0	d__Bacteria	Patescibacteria	Parcubacteria	Candidatus_Kaiserbacteria	Candidatus_Kaiserbacteria	Candidatus_Kaiserbacteria	uncultured_bacterium
ASV_850	c8e2da4cc31e6ffbb72aae18a7615cec	d__Bacteria	Proteobacteria	Gammaproteobacteria	Burkholderiales	Nitrosomonadaceae	Nitrosomonas	metagenome
ASV_851	a818ee77914a0ed93e47e2dd147a9281	d__Bacteria	Proteobacteria	Gammaproteobacteria	Burkholderiales	Nitrosomonadaceae	Nitrosomonas	NA
ASV_852	ad46347d7c61e0eb7d79362158871e71	d__Bacteria	Proteobacteria	Gammaproteobacteria	Burkholderiales	A21b	A21b	NA
ASV_853	c9ba2af6ea7011c49e5f98f6f9ec774c	d__Bacteria	Proteobacteria	Gammaproteobacteria	Burkholderiales	Nitrosomonadaceae	Ellin6067	uncultured_beta
ASV_854	58b64c646a1bc0d1de87f138d329599e	d__Bacteria	Proteobacteria	Gammaproteobacteria	Burkholderiales	Nitrosomonadaceae	Ellin6067	NA
ASV_855	db4760874f1a814f050f24f76c81528a	d__Bacteria	Proteobacteria	Gammaproteobacteria	Burkholderiales	Nitrosomonadaceae	Ellin6067	NA
ASV_856	9929faeb25193652c954676839d4ff51	d__Bacteria	Proteobacteria	Gammaproteobacteria	Burkholderiales	Burkholderiaceae	Lautropia	uncultured_beta
ASV_857	42b056adaa1a07f68a0c8c15d23d1276	d__Bacteria	Proteobacteria	Gammaproteobacteria	Burkholderiales	Alcaligenaceae	Verticiella	metagenome
ASV_858	63b419d0681cb1e6cc85e5a30570d5e6	d__Bacteria	Proteobacteria	Gammaproteobacteria	Burkholderiales	Alcaligenaceae	Achromobacter	NA
ASV_859	773fbaae4099fb183f2a32822b2c9a14	d__Bacteria	Proteobacteria	Gammaproteobacteria	Burkholderiales	Alcaligenaceae	Achromobacter	NA
ASV_86	de784f32361335a95b4e2cca2265f813	d__Bacteria	Patescibacteria	Parcubacteria	Candidatus_Kaiserbacteria	Candidatus_Kaiserbacteria	Candidatus_Kaiserbacteria	NA
ASV_860	3d2c97d3a7a30c9c1aa1a4dc5df076b6	d__Bacteria	Proteobacteria	Gammaproteobacteria	Burkholderiales	Burkholderiaceae	Lautropia	NA
ASV_861	7ab0d7957932602ff35119f4e9472793	d__Bacteria	Proteobacteria	Gammaproteobacteria	Burkholderiales	Sutterellaceae	AAP99	uncultured_bacterium
ASV_862	22af8f3e4512705c23483c8c80de3bef	d__Bacteria	Proteobacteria	Gammaproteobacteria	Burkholderiales	Hydrogenophilaceae	uncultured	uncultured_bacterium
ASV_863	131961b0b9ed1b7065792761645e1f82	d__Bacteria	Proteobacteria	Gammaproteobacteria	Burkholderiales	Hydrogenophilaceae	uncultured	uncultured_bacterium
ASV_864	3e0a77245177d572b3e4eff6308f5fc1	d__Bacteria	Proteobacteria	Gammaproteobacteria	Burkholderiales	Hydrogenophilaceae	uncultured	NA
ASV_865	f684347f6c1a5dcf941c4c17be9dfb8d	d__Bacteria	Proteobacteria	Gammaproteobacteria	Burkholderiales	Sutterellaceae	Sutterella	Sutterella_wadsworthensis
ASV_866	e9f7c9a3c69d3aee082debb1880d71d6	d__Bacteria	Proteobacteria	Gammaproteobacteria	Burkholderiales	Comamonadaceae	uncultured	uncultured_Leptothrix
ASV_867	f3bb98981ae10812fdc5bd1055a1bbea	d__Bacteria	Proteobacteria	Gammaproteobacteria	Burkholderiales	Comamonadaceae	NA	NA
ASV_868	69e7a1811d273a22d2046bbe2709169e	d__Bacteria	Proteobacteria	Gammaproteobacteria	Burkholderiales	Comamonadaceae	Aquabacterium	metagenome
ASV_869	799072f81a1d526dcc646c66101d0964	d__Bacteria	Proteobacteria	Gammaproteobacteria	Burkholderiales	Comamonadaceae	Aquabacterium	NA
ASV_87	0174dee6a6eb398ce1248b711be6c5d6	d__Bacteria	Patescibacteria	Parcubacteria	Candidatus_Kaiserbacteria	Candidatus_Kaiserbacteria	Candidatus_Kaiserbacteria	uncultured_bacterium
ASV_870	f3b2b153927ef4561bd942c578c14628	d__Bacteria	Proteobacteria	Gammaproteobacteria	Burkholderiales	Comamonadaceae	Lampropedia	Lampropedia_sp.
ASV_871	deaf8029eba24ec9cfc9f77e9689423e	d__Bacteria	Proteobacteria	Gammaproteobacteria	Burkholderiales	Comamonadaceae	Comamonas	Comamonas_testosteroni
ASV_872	acbb69f2765ac3cdfee0c072acb0acfc	d__Bacteria	Proteobacteria	Gammaproteobacteria	Burkholderiales	Comamonadaceae	NA	NA
ASV_873	7e537c12b9af4d0e06d9c229f25d2176	d__Bacteria	Proteobacteria	Gammaproteobacteria	Burkholderiales	Comamonadaceae	Delftia	NA
ASV_874	fbfe2b2d27c4df9cfae59b0d75daff82	d__Bacteria	Proteobacteria	Gammaproteobacteria	Burkholderiales	Comamonadaceae	Polaromonas	NA
ASV_875	fdc349a78a0e8892979f44478356c810	d__Bacteria	Proteobacteria	Gammaproteobacteria	Burkholderiales	Comamonadaceae	Polaromonas	NA
ASV_876	bef9cf70ee2bfbbefdc74428ec8eec7e	d__Bacteria	Proteobacteria	Gammaproteobacteria	Burkholderiales	Comamonadaceae	Polaromonas	NA
ASV_877	3ebd293e03df6c584faf18c63bc68419	d__Bacteria	Proteobacteria	Gammaproteobacteria	Burkholderiales	Comamonadaceae	Rhodoferax	NA
ASV_878	ec6d958504aaec60ccc4cdfd3639dd48	d__Bacteria	Proteobacteria	Gammaproteobacteria	Burkholderiales	Comamonadaceae	Rhodoferax	NA
ASV_879	116ec499e40a8647723e2584412d788f	d__Bacteria	Proteobacteria	Gammaproteobacteria	Burkholderiales	Comamonadaceae	Rhodoferax	NA
ASV_88	c97eba9285cfe50089554f5cb48e81ca	d__Bacteria	Patescibacteria	Parcubacteria	Candidatus_Kaiserbacteria	Candidatus_Kaiserbacteria	Candidatus_Kaiserbacteria	metagenome
ASV_880	53b9a852d4128307e1587ff5682e1b1a	d__Bacteria	Proteobacteria	Gammaproteobacteria	Burkholderiales	Comamonadaceae	Rhodoferax	NA
ASV_881	2838985f9ad537b559be18b475bd1231	d__Bacteria	Proteobacteria	Gammaproteobacteria	Burkholderiales	Comamonadaceae	Polaromonas	NA
ASV_882	7c277c76454782e0a721c3052a710030	d__Bacteria	Proteobacteria	Gammaproteobacteria	Burkholderiales	Comamonadaceae	Comamonas	Comamonas_koreensis
ASV_883	854a42379977827cb58c0eb74385690e	d__Bacteria	Proteobacteria	Gammaproteobacteria	Burkholderiales	Comamonadaceae	Comamonas	Comamonas_koreensis
ASV_884	ab567ae436a0938a993da2f6d1b72dfa	d__Bacteria	Proteobacteria	Gammaproteobacteria	Burkholderiales	Comamonadaceae	Comamonas	Comamonas_koreensis
ASV_885	ee4ee223d4a97bb75d34503cc063e95b	d__Bacteria	Proteobacteria	Gammaproteobacteria	Burkholderiales	Comamonadaceae	Diaphorobacter	NA
ASV_886	2dbeec4dee10ae9a2b3b72a47246639f	d__Bacteria	Proteobacteria	Gammaproteobacteria	Burkholderiales	Comamonadaceae	Ramlibacter	NA
ASV_887	31d768d5827f68bd8648d7c24fc89254	d__Bacteria	Proteobacteria	Gammaproteobacteria	Burkholderiales	Comamonadaceae	NA	NA
ASV_888	4d93383d0d775f7979f2fbe804ff9997	d__Bacteria	Proteobacteria	Gammaproteobacteria	Burkholderiales	Comamonadaceae	NA	NA
ASV_889	ccf2d45e4c098b7559449bb62a670b32	d__Bacteria	Proteobacteria	Gammaproteobacteria	Burkholderiales	Comamonadaceae	NA	NA
ASV_89	d4c10a817c1774868ef2cc6d4e8cd00f	d__Bacteria	Patescibacteria	Parcubacteria	Candidatus_Kaiserbacteria	Candidatus_Kaiserbacteria	Candidatus_Kaiserbacteria	metagenome
ASV_890	837b32ed3fa31c87456e23ffcd570080	d__Bacteria	Proteobacteria	Gammaproteobacteria	Burkholderiales	Comamonadaceae	Acidovorax	NA
ASV_891	1cea5343174c852f801623ae1cea6031	d__Bacteria	Proteobacteria	Gammaproteobacteria	Burkholderiales	Comamonadaceae	Hydrogenophaga	NA
ASV_892	a90e193de34f5e0d87459a0f40fc8085	d__Bacteria	Proteobacteria	Gammaproteobacteria	Burkholderiales	Comamonadaceae	Hydrogenophaga	NA
ASV_893	9b39a845425872b8466dd78a5748b19d	d__Bacteria	Proteobacteria	Gammaproteobacteria	Burkholderiales	Neisseriaceae	Neisseria	NA
ASV_894	421a0cb943247acb4592043156d9e029	d__Bacteria	Proteobacteria	Gammaproteobacteria	Burkholderiales	Neisseriaceae	Eikenella	NA
ASV_895	bfb5b51834ddd2ee38153073eb36d6ca	d__Bacteria	Proteobacteria	Gammaproteobacteria	Burkholderiales	Oxalobacteraceae	Massilia	NA
ASV_896	966680cadb24fc17a081bdcaf2222c46	d__Bacteria	Proteobacteria	Gammaproteobacteria	Burkholderiales	Oxalobacteraceae	Massilia	NA
ASV_897	b280665a8f753938d190b6c5d73f30e9	d__Bacteria	Proteobacteria	Gammaproteobacteria	Burkholderiales	Oxalobacteraceae	Massilia	NA
ASV_898	476d87de129fee1bdaf424b6a60f95e0	d__Bacteria	Proteobacteria	Gammaproteobacteria	Burkholderiales	Oxalobacteraceae	Massilia	NA
ASV_899	d46292e6790ad992785b1a6eccc9ae97	d__Bacteria	Proteobacteria	Gammaproteobacteria	Burkholderiales	Oxalobacteraceae	Massilia	NA
ASV_9	01fdbf8008731beea38cbc5bf44a53cf	d__Bacteria	Patescibacteria	WWE3	WWE3	WWE3	WWE3	Candidatus_Berkelbacteria
ASV_90	6eaccfe02cfdc4d4399134623f1f32fa	d__Bacteria	Patescibacteria	Parcubacteria	Candidatus_Kaiserbacteria	Candidatus_Kaiserbacteria	Candidatus_Kaiserbacteria	NA
ASV_900	c4b9d9d8228637eaf15d4d0b793a662e	d__Bacteria	Proteobacteria	Gammaproteobacteria	Burkholderiales	Oxalobacteraceae	Massilia	NA
ASV_901	ec771624d26e3950afc31a35fbd1503e	d__Bacteria	Proteobacteria	Gammaproteobacteria	Burkholderiales	Oxalobacteraceae	Massilia	NA
ASV_902	477f8ef900b4f12702ed8555b8e67070	d__Bacteria	Proteobacteria	Gammaproteobacteria	Burkholderiales	Oxalobacteraceae	Massilia	NA
ASV_903	c4958499a385d623fcc23067bbef7219	d__Bacteria	Proteobacteria	Gammaproteobacteria	Burkholderiales	Oxalobacteraceae	Massilia	NA
ASV_904	8d2eb1b576de0022562f623f50a24fb4	d__Bacteria	Proteobacteria	Gammaproteobacteria	Burkholderiales	Oxalobacteraceae	Duganella	Duganella_sp.
ASV_905	780c053fccd95a812072eb6f59e52026	d__Bacteria	Proteobacteria	Gammaproteobacteria	Burkholderiales	Oxalobacteraceae	Duganella	NA
ASV_906	9fe65d71bd5efc0457b21ec30a8ac345	d__Bacteria	Proteobacteria	Gammaproteobacteria	Burkholderiales	Oxalobacteraceae	Duganella	NA
ASV_907	95cdb423f95736aa7baa6957c7c2eaa1	d__Bacteria	Proteobacteria	Gammaproteobacteria	Burkholderiales	Oxalobacteraceae	Duganella	NA
ASV_908	b767acee7d4dc333c0e60e2fa99a527b	d__Bacteria	Proteobacteria	Gammaproteobacteria	Burkholderiales	Oxalobacteraceae	Duganella	NA
ASV_909	c504f948f6e1d3fbc4e4191a07391e43	d__Bacteria	Proteobacteria	Gammaproteobacteria	Burkholderiales	Oxalobacteraceae	Duganella	NA
ASV_91	76f3bb43c21007f3ef32e9e3d4965dd9	d__Bacteria	Patescibacteria	Parcubacteria	NA	NA	NA	NA
ASV_910	5ef72715e8e5503739e4ab0af0277d91	d__Bacteria	Proteobacteria	Gammaproteobacteria	Burkholderiales	Oxalobacteraceae	uncultured	uncultured_bacterium
ASV_911	ca78c25a3ea14e1b72c3c128a7d5ab00	d__Bacteria	Proteobacteria	Gammaproteobacteria	Burkholderiales	Oxalobacteraceae	uncultured	uncultured_bacterium
ASV_912	b039f1335ca0c262ca6d4c415ed1fc54	d__Bacteria	Proteobacteria	Gammaproteobacteria	Burkholderiales	Oxalobacteraceae	uncultured	NA
ASV_913	5f8b99d96b9fb65e12c944b3f8bd38b9	d__Bacteria	Proteobacteria	Gammaproteobacteria	Burkholderiales	Burkholderiaceae	Burkholderia-Caballeronia-Paraburkholderia	NA
ASV_914	3638f2062c305c79df283ef573a10b97	d__Bacteria	Proteobacteria	Gammaproteobacteria	Burkholderiales	Burkholderiaceae	Ralstonia	NA
ASV_915	32db4071198ae69a355c1f58a1e413ba	d__Bacteria	Proteobacteria	Gammaproteobacteria	Burkholderiales	Burkholderiaceae	Burkholderia-Caballeronia-Paraburkholderia	NA
ASV_916	b05d4fddc5dae07b7529043dff56bc8f	d__Bacteria	Proteobacteria	Gammaproteobacteria	Burkholderiales	Burkholderiaceae	Burkholderia-Caballeronia-Paraburkholderia	Paraburkholderia_caledonica
ASV_917	d11a73cfb1abe9ee6faed17c8a3406a9	d__Bacteria	Proteobacteria	Gammaproteobacteria	Burkholderiales	Burkholderiaceae	Burkholderia-Caballeronia-Paraburkholderia	NA
ASV_918	831eac7dfa173a1724c0b7eba427158f	d__Bacteria	Proteobacteria	Gammaproteobacteria	Burkholderiales	Oxalobacteraceae	Undibacterium	Undibacterium_sp.
ASV_919	933c36ea70df855153c314e688d9d6bd	d__Bacteria	Proteobacteria	Gammaproteobacteria	Burkholderiales	Oxalobacteraceae	Undibacterium	NA
ASV_92	eb69883549b789e3757c0f7c1fbcdf53	d__Bacteria	Patescibacteria	Parcubacteria	Candidatus_Nomurabacteria	Candidatus_Nomurabacteria	Candidatus_Nomurabacteria	uncultured_bacterium
ASV_920	258c901c234c882cb311b042e38201ca	d__Bacteria	Proteobacteria	Gammaproteobacteria	Burkholderiales	Oxalobacteraceae	Undibacterium	NA
ASV_921	2ffc74e074d6991f2fb81ceb90ce1b88	d__Bacteria	Proteobacteria	Gammaproteobacteria	Burkholderiales	Chitinimonadaceae	Chitinimonas	Chitinimonas_viridis
ASV_922	d0ba64c901fb153903fdba56ba60484e	d__Bacteria	Proteobacteria	Gammaproteobacteria	Burkholderiales	Nitrosomonadaceae	IS-44	NA
ASV_923	01b9bb444d6b226a21ac32bba6907bcb	d__Bacteria	Proteobacteria	Gammaproteobacteria	Burkholderiales	Sulfuricellaceae	Ferritrophicum	uncultured_Rhodocyclaceae
ASV_924	4dab4c5adee5d06fcb5a35b3013d1071	d__Bacteria	Proteobacteria	Gammaproteobacteria	Burkholderiales	Sulfuricellaceae	Ferritrophicum	uncultured_Rhodocyclaceae
ASV_925	2f355675af4dbb878637e6f3f8623c42	d__Bacteria	Proteobacteria	Gammaproteobacteria	Burkholderiales	Sulfuricellaceae	Ferritrophicum	uncultured_Rhodocyclaceae
ASV_926	9908ac0ab8b35333b7cc45c4d65b1800	d__Bacteria	Proteobacteria	Gammaproteobacteria	Burkholderiales	Sulfuricellaceae	Ferritrophicum	uncultured_Rhodocyclaceae
ASV_927	7c398b4439a350fb136f194f52ef3f03	d__Bacteria	Proteobacteria	Gammaproteobacteria	Burkholderiales	Nitrosomonadaceae	GOUTA6	uncultured_bacterium
ASV_928	9a4e208300bf5a86bb7846b784223335	d__Bacteria	Proteobacteria	Gammaproteobacteria	Burkholderiales	Nitrosomonadaceae	GOUTA6	uncultured_bacterium
ASV_929	bee77f69ccea63c1a3c9d40a7b655fec	d__Bacteria	Proteobacteria	Gammaproteobacteria	Burkholderiales	Nitrosomonadaceae	GOUTA6	uncultured_bacterium
ASV_93	112cdeb0d44993b6dce8049bda590523	d__Bacteria	Patescibacteria	Parcubacteria	Candidatus_Nomurabacteria	Candidatus_Nomurabacteria	Candidatus_Nomurabacteria	uncultured_bacterium
ASV_930	1a84b3516d1243af33df3b36a9cdc901	d__Bacteria	Proteobacteria	Gammaproteobacteria	Burkholderiales	Nitrosomonadaceae	GOUTA6	uncultured_bacterium
ASV_931	37b22d803d7a85704776790f4a26e613	d__Bacteria	Proteobacteria	Gammaproteobacteria	Burkholderiales	Nitrosomonadaceae	GOUTA6	uncultured_bacterium
ASV_932	26ab139b6e764da3c14699798de42600	d__Bacteria	Proteobacteria	Gammaproteobacteria	Burkholderiales	Nitrosomonadaceae	GOUTA6	uncultured_bacterium
ASV_933	77b22dfdc8f2b97bb31def8a30ffc4a0	d__Bacteria	Proteobacteria	Gammaproteobacteria	Burkholderiales	Nitrosomonadaceae	GOUTA6	uncultured_bacterium
ASV_934	b3bb4a449740e53d90987bd9f350c76f	d__Bacteria	Proteobacteria	Gammaproteobacteria	Burkholderiales	Nitrosomonadaceae	GOUTA6	uncultured_bacterium
ASV_935	477bd2936d0a7989289e6f85f0f62352	d__Bacteria	Proteobacteria	Gammaproteobacteria	Burkholderiales	Rhodocyclaceae	Azoarcus	NA
ASV_936	97ac9fd86edc2b4a948543759cd85338	d__Bacteria	Proteobacteria	Gammaproteobacteria	Burkholderiales	Nitrosomonadaceae	GOUTA6	NA
ASV_937	ae93506f10c460fe68aa29488b306a06	d__Bacteria	Proteobacteria	Gammaproteobacteria	Burkholderiales	Nitrosomonadaceae	GOUTA6	NA
ASV_938	5ddb4a58db246b84c78f49f17b935d51	d__Bacteria	Proteobacteria	Gammaproteobacteria	Burkholderiales	Nitrosomonadaceae	GOUTA6	NA
ASV_939	b6cbd2db42c668feb913440713e7cf19	d__Bacteria	Proteobacteria	Gammaproteobacteria	Burkholderiales	NA	NA	NA
ASV_94	df5390cb9d5b0aec972b9b9cc541146c	d__Bacteria	Patescibacteria	Parcubacteria	Candidatus_Lloydbacteria	Candidatus_Lloydbacteria	Candidatus_Lloydbacteria	Candidatus_Lloydbacteria
ASV_940	0bf5e09349bef430022dc850ea7a8c9f	d__Bacteria	Proteobacteria	Gammaproteobacteria	Burkholderiales	NA	NA	NA
ASV_941	44a1a4e7f83a53e8ed8ed874ec680278	d__Bacteria	Proteobacteria	Gammaproteobacteria	Burkholderiales	Nitrosomonadaceae	GOUTA6	uncultured_bacterium
ASV_942	6b9ccddb05eb39fa7dbfcd841a472e40	d__Bacteria	Proteobacteria	Gammaproteobacteria	Burkholderiales	Nitrosomonadaceae	GOUTA6	NA
ASV_943	bb45717aad415a77c3fdc74b46234243	d__Bacteria	Proteobacteria	Gammaproteobacteria	Burkholderiales	Nitrosomonadaceae	MND1	NA
ASV_944	4dd8477db33d3d995c7903cbe09eaa6d	d__Bacteria	Proteobacteria	Gammaproteobacteria	Burkholderiales	Nitrosomonadaceae	MND1	metagenome
ASV_945	89770ba48a681ac4e8af61db7c605253	d__Bacteria	Proteobacteria	Gammaproteobacteria	Burkholderiales	Nitrosomonadaceae	MND1	metagenome
ASV_946	312f2d05ad98fc3d9ddc45700af87708	d__Bacteria	Proteobacteria	Gammaproteobacteria	Burkholderiales	Nitrosomonadaceae	MND1	NA
ASV_947	015a0139a4b4fb1d59c43b76870d79ac	d__Bacteria	Proteobacteria	Gammaproteobacteria	Burkholderiales	Nitrosomonadaceae	MND1	NA
ASV_948	03686e7e0a596a5f1b1231b713200748	d__Bacteria	Proteobacteria	Gammaproteobacteria	Burkholderiales	Nitrosomonadaceae	MND1	NA
ASV_949	c20da84e53fb5372e136e274b848d72e	d__Bacteria	Proteobacteria	Gammaproteobacteria	Burkholderiales	Rhodocyclaceae	Sulfuritalea	NA
ASV_95	d2afbaf9d4cfb60e563cee87341900d6	d__Bacteria	Patescibacteria	Parcubacteria	Candidatus_Lloydbacteria	Candidatus_Lloydbacteria	Candidatus_Lloydbacteria	Candidatus_Lloydbacteria
ASV_950	b0fc4fbb4f0bcb3e4928761c4be23b79	d__Bacteria	Proteobacteria	Gammaproteobacteria	Burkholderiales	Rhodocyclaceae	Sulfuritalea	NA
ASV_951	d6ba33d0fee7fb8b15f9e5c54e83841a	d__Bacteria	Proteobacteria	Gammaproteobacteria	Burkholderiales	Rhodocyclaceae	Sulfuritalea	NA
ASV_952	b7db8e80787c792e0183714717326e6e	d__Bacteria	Proteobacteria	Gammaproteobacteria	Burkholderiales	Rhodocyclaceae	Sulfuritalea	NA
ASV_953	09e4cfa2689e76623c047ba896c4d6a2	d__Bacteria	Proteobacteria	Gammaproteobacteria	Burkholderiales	Rhodocyclaceae	Sulfuritalea	NA
ASV_954	2d9bce066659a6e48a5b86fdb8c4f14d	d__Bacteria	Proteobacteria	Gammaproteobacteria	Burkholderiales	Rhodocyclaceae	Sulfuritalea	NA
ASV_955	ad8e4ff2c459f531e4a1e52f915c9b4f	d__Bacteria	Proteobacteria	Gammaproteobacteria	Burkholderiales	Rhodocyclaceae	Sulfuritalea	NA
ASV_956	ac3ee820817b2e1f0a8ea71ad276bf2a	d__Bacteria	Proteobacteria	Gammaproteobacteria	Burkholderiales	Rhodocyclaceae	Sulfuritalea	NA
ASV_957	eaaefedf0da243fd11a3d54915d8a5a2	d__Bacteria	Proteobacteria	Gammaproteobacteria	Burkholderiales	Rhodocyclaceae	Sterolibacterium	uncultured_bacterium
ASV_958	abd11e88e419100e7537d36e5ffeb61a	d__Bacteria	Proteobacteria	Gammaproteobacteria	Burkholderiales	Rhodocyclaceae	Sterolibacterium	uncultured_bacterium
ASV_959	9473e8cc88864141ba955a854ef3d18e	d__Bacteria	Proteobacteria	Gammaproteobacteria	Burkholderiales	Rhodocyclaceae	Sterolibacterium	NA
ASV_96	cc827d4a5ba17beb791e7e2fdb99b641	d__Bacteria	Patescibacteria	Parcubacteria	Candidatus_Lloydbacteria	Candidatus_Lloydbacteria	Candidatus_Lloydbacteria	Candidatus_Lloydbacteria
ASV_960	a66eafb4a518ff8f29943059fba2f6f4	d__Bacteria	Proteobacteria	Gammaproteobacteria	Burkholderiales	TRA3-20	TRA3-20	metagenome
ASV_961	4a105ee5fd354cb8a85c53af5dc44fd3	d__Bacteria	Proteobacteria	Gammaproteobacteria	Burkholderiales	TRA3-20	TRA3-20	NA
ASV_962	96422aa8c9973daeaf98b257823dd261	d__Bacteria	Proteobacteria	Gammaproteobacteria	Burkholderiales	Rhodocyclaceae	uncultured	NA
ASV_963	e1faac46b2c6e6c0b9cb0bd48ef2e52c	d__Bacteria	Proteobacteria	Gammaproteobacteria	Burkholderiales	Rhodocyclaceae	Denitratisoma	uncultured_beta
ASV_964	ddd116b35eb731de515dd63b54c55374	d__Bacteria	Proteobacteria	Gammaproteobacteria	Burkholderiales	Rhodocyclaceae	NA	NA
ASV_965	8998f500b2057446128821f1f54e503e	d__Bacteria	Proteobacteria	Gammaproteobacteria	Burkholderiales	Sulfuricellaceae	Ferritrophicum	NA
ASV_966	19210d63c91a2c9f41e09db0d3a12a53	d__Bacteria	Proteobacteria	Gammaproteobacteria	Burkholderiales	Methylophilaceae	NA	NA
ASV_967	b2c79175cfaa088d96fdac8ee1b56f72	d__Bacteria	Proteobacteria	Gammaproteobacteria	Burkholderiales	Methylophilaceae	Methylotenera	NA
ASV_968	819286959c7d21780818a60b9f3e3481	d__Bacteria	Proteobacteria	Gammaproteobacteria	Burkholderiales	Methylophilaceae	Methylophilus	uncultured_bacterium
ASV_969	7c3ba8c3188f0800c1521bdcfe755fe1	d__Bacteria	Proteobacteria	Gammaproteobacteria	Burkholderiales	Gallionellaceae	Gallionella	NA
ASV_97	92efb697addb3ae62f9a825f246d7bf7	d__Bacteria	Patescibacteria	Parcubacteria	Candidatus_Lloydbacteria	Candidatus_Lloydbacteria	Candidatus_Lloydbacteria	Candidatus_Lloydbacteria
ASV_970	5614a4702aac1c74ccfa6297c23a69ab	d__Bacteria	Proteobacteria	Gammaproteobacteria	Burkholderiales	Gallionellaceae	NA	NA
ASV_971	2f87a8588333dd703870ed2006e61d72	d__Bacteria	Proteobacteria	Gammaproteobacteria	Burkholderiales	Gallionellaceae	Gallionella	NA
ASV_972	6256897121583bd0fd31ecdd9e55ac98	d__Bacteria	Proteobacteria	Gammaproteobacteria	Burkholderiales	Gallionellaceae	Gallionella	NA
ASV_973	c61148dcd5b18b3473a50112f9a5336a	d__Bacteria	Proteobacteria	Gammaproteobacteria	Burkholderiales	Gallionellaceae	Gallionella	uncultured_Rhodocyclaceae
ASV_974	39e9834502c757f7883dd78ee144b5ec	d__Bacteria	Proteobacteria	Gammaproteobacteria	Burkholderiales	Gallionellaceae	Gallionella	NA
ASV_975	1a0268cffd7b05b7cd6141cafc0a439e	d__Bacteria	Proteobacteria	Gammaproteobacteria	Burkholderiales	Gallionellaceae	Sideroxydans	NA
ASV_976	5c674ed66411828a8f651f217cc59095	d__Bacteria	Proteobacteria	Gammaproteobacteria	Burkholderiales	Gallionellaceae	Gallionella	NA
ASV_977	e39bd6e2e380d71d06031d937e011f54	d__Bacteria	Proteobacteria	Gammaproteobacteria	Burkholderiales	Gallionellaceae	Gallionella	NA
ASV_978	2252fc07231acede6e7b3ffbe85a0e06	d__Bacteria	Proteobacteria	Gammaproteobacteria	Burkholderiales	Gallionellaceae	Candidatus_Nitrotoga	NA
ASV_979	376a6c42ca400d2e114b9e0580110115	d__Bacteria	Proteobacteria	Gammaproteobacteria	Burkholderiales	Gallionellaceae	Candidatus_Nitrotoga	NA
ASV_98	d56426e47abcb42f5f1004715c3233de	d__Bacteria	Patescibacteria	Parcubacteria	Candidatus_Nomurabacteria	Candidatus_Nomurabacteria	Candidatus_Nomurabacteria	uncultured_soil
ASV_980	9f175650ffa8a579752c092189b6ae9f	d__Bacteria	Proteobacteria	Gammaproteobacteria	Burkholderiales	Gallionellaceae	Sideroxydans	uncultured_bacterium
ASV_981	76512035f05e52d7ec5d51261e4343f3	d__Bacteria	Proteobacteria	Gammaproteobacteria	Burkholderiales	Rhodocyclaceae	Azospira	NA
ASV_982	8df3cffa6485f7c7583ce5bfd12f5820	d__Bacteria	Proteobacteria	Gammaproteobacteria	Burkholderiales	Rhodocyclaceae	Azonexus	uncultured_bacterium
ASV_983	971d435e12b6ca4c2acd346270579081	d__Bacteria	Proteobacteria	Gammaproteobacteria	Burkholderiales	Rhodocyclaceae	Ferribacterium	uncultured_bacterium
ASV_984	50bab24d05d29a7bfdd269d59e4aafd8	d__Bacteria	Proteobacteria	Gammaproteobacteria	Burkholderiales	Rhodocyclaceae	Ferribacterium	uncultured_bacterium
ASV_985	56cd5282d99c3791f6439f2a1271df3a	d__Bacteria	Proteobacteria	Gammaproteobacteria	Burkholderiales	Gallionellaceae	Sideroxydans	uncultured_beta
ASV_986	eec867a3a2d1b2aae30df6cdfe1538c8	d__Bacteria	Proteobacteria	Gammaproteobacteria	Enterobacterales	Erwiniaceae	NA	NA
ASV_987	165ed8fce490f46548ee069d95305b8d	d__Bacteria	Proteobacteria	Gammaproteobacteria	Enterobacterales	Erwiniaceae	Erwinia	Erwinia_iniecta
ASV_988	8c4602ff8585397795c3771387b717e7	d__Bacteria	Proteobacteria	Gammaproteobacteria	Enterobacterales	Erwiniaceae	Erwinia	NA
ASV_989	565b4f421328126f98e9f2aff31630f1	d__Bacteria	Proteobacteria	Gammaproteobacteria	Enterobacterales	Erwiniaceae	Pantoea	NA
ASV_99	743e2732c0cb154f055cad1d6ea84511	d__Bacteria	Patescibacteria	Parcubacteria	Candidatus_Nomurabacteria	Candidatus_Nomurabacteria	Candidatus_Nomurabacteria	uncultured_Parcubacteria
ASV_990	0327ddaab816dd507181e2ff8143d36d	d__Bacteria	Proteobacteria	Gammaproteobacteria	Enterobacterales	Erwiniaceae	Pantoea	NA
ASV_991	f05b5f74b0ba14ec89c7cae4d4a5bae7	d__Bacteria	Proteobacteria	Gammaproteobacteria	Enterobacterales	Erwiniaceae	Pantoea	NA
ASV_992	535f1e5956a3e98c1c2330ed54d19df2	d__Bacteria	Proteobacteria	Gammaproteobacteria	Enterobacterales	Erwiniaceae	Pantoea	NA
ASV_993	91c13029b34483607070bf187b5b96cf	d__Bacteria	Proteobacteria	Gammaproteobacteria	Enterobacterales	Erwiniaceae	Pantoea	NA
ASV_994	18eb929cf9350e0af65cf863c2786858	d__Bacteria	Proteobacteria	Gammaproteobacteria	Pasteurellales	Pasteurellaceae	Haemophilus	Haemophilus_parainfluenzae
ASV_995	6ecb363cbaa615df747e0376eec81ea9	d__Bacteria	Proteobacteria	Gammaproteobacteria	Enterobacterales	Enterobacteriaceae	Enterobacter	NA
ASV_996	3a635b5a10aa7451089bc73c72236e5c	d__Bacteria	Proteobacteria	Gammaproteobacteria	Enterobacterales	Enterobacteriaceae	Enterobacter	NA
ASV_997	591d70b2d13d1cef423a4278da1bc8ad	d__Bacteria	Proteobacteria	Gammaproteobacteria	Enterobacterales	NA	NA	NA
ASV_998	54e589c786784e2713c81626caa901e6	d__Bacteria	Proteobacteria	Gammaproteobacteria	Enterobacterales	Erwiniaceae	Erwinia	NA
ASV_999	242fff2b5f951017fd48ea3499f480b1	d__Bacteria	Proteobacteria	Gammaproteobacteria	Enterobacterales	Erwiniaceae	Erwinia	NA
